# Supplementary material for: The Self-Bleaching Process of Microcystis aeruginosa is Delayed by a Symbiotic Bacterium Pseudomonas sp. MAE1-K and Promoted by Methionine Deficiency
Source: Microbiol Spectr. 2022 Jun 30;10(4):e01814-22. doi: 10.1128/spectrum.01814-22 (PMC9430746; doi:10.1128/spectrum.01814-22)
Supplement: Supplemental file 2 — Supplemental material. Download spectrum.01814-22-s0002.xlsx, XLSX file, 0.8 MB [file spectrum.01814-22-s0002.xlsx]

## Sheet: RPKM
		RPKM			Fold change (log2)
locus tag	product	ME	LE	ED	LE/ME	ED/ME	ED/LE
D3800_00005	photosystem II q(b) protein	0.0414015	0.435653	0	3.39543	#NUM!	#NUM!
D3800_00010	IS5/IS1182 family transposase	1.0936	5.06335	3.32141	2.211	1.60271	-0.608295
D3800_00015	ISL3 family transposase	1.73162	7.59862	5.87456	2.13362	1.76236	-0.371256
D3800_00020	hypothetical protein	101.632	58.3332	260.664	-0.800971	1.35883	2.1598
D3800_00025	hypothetical protein	32.075	37.1088	101.581	0.210315	1.66311	1.4528
D3800_00030	hypothetical protein	66.7323	42.7666	208.05	-0.641899	1.64047	2.28237
D3800_00035	hypothetical protein	61.2783	51.5062	185.826	-0.250631	1.60051	1.85114
D3800_00040	methyltransferase domain-containing protein	54.8017	36.335	138.7	-0.592863	1.33967	1.93254
D3800_00045	hypothetical protein	41.2432	38.2228	125.931	-0.109724	1.61041	1.72013
D3800_00050	hypothetical protein	46.0529	30.5591	148.541	-0.591689	1.6895	2.28119
D3800_00055	hypothetical protein	7.47296	12.5817	37.8272	0.75157	2.33967	1.5881
D3800_00060	hypothetical protein	43.5033	39.8794	120.912	-0.125483	1.47476	1.60024
D3800_00065	EamA family transporter	72.8231	54.4357	187.801	-0.419842	1.36673	1.78657
D3800_00070	ISNCY family transposase	2.19159	11.8709	1.63675	2.43738	-0.42114	-2.85852
D3800_00075	[FeFe] hydrogenase H-cluster radical SAM maturase HydE	520.128	468.446	528.946	-0.150984	0.0242548	0.175239
D3800_00080	radical SAM protein	788.91	710.222	910.982	-0.15159	0.207561	0.359152
D3800_00085	IS630 family transposase	6.93144	22.7929	5.48221	1.71735	-0.338399	-2.05575
D3800_00090	IS5-like element ISMae4 family transposase	4.0239	25.6252	4.49694	2.6709	0.160349	-2.51055
D3800_00095	IS5 family transposase	18.1311	40.1556	20.8515	1.14713	0.201682	-0.945452
D3800_00100	GIY-YIG nuclease family protein	1575.15	1648.87	1524.03	0.0659884	-0.0475957	-0.113584
D3800_00105	tyrosine-type recombinase/integrase	22.0975	55.8903	28.8788	1.33872	0.386132	-0.952585
D3800_00110	hypothetical protein	32.1912	63.8156	36.3723	0.987242	0.176174	-0.811069
D3800_00115	hypothetical protein	25.1721	59.7629	28.2709	1.24743	0.167492	-1.07993
D3800_00120	hypothetical protein	3.83229	16.332	8.72936	2.09142	1.18767	-0.903751
D3800_00125	PIN domain-containing protein	1.64659	11.1955	3.52627	2.76538	1.09866	-1.66671
D3800_00130	IS5 family transposase	12.4958	38.7054	13.4101	1.63109	0.101875	-1.52922
D3800_00135	IS5 family transposase	2.75642	16.8873	3.56568	2.61507	0.371381	-2.24369
D3800_00140	DNA-binding protein	24.2227	76.4661	63.915	1.65846	1.39979	-0.258667
D3800_00145	hypothetical protein	54.2093	90.877	112.05	0.745375	1.04754	0.30216
D3800_00150	hypothetical protein	14.6409	91.9553	27.4054	2.65093	0.904457	-1.74647
D3800_00155	AAA family ATPase	29.3713	73.8625	50.2481	1.33043	0.77466	-0.555773
D3800_00160	ASCH domain-containing protein	42.5151	56.4262	48.8176	0.40839	0.199425	-0.208965
D3800_00165	hypothetical protein	73.3883	98.7983	80.0191	0.428936	0.124794	-0.304141
D3800_00170	IS200/IS605 family element transposase accessory protein TnpB	80.0623	81.6892	113.206	0.0290224	0.499759	0.470736
D3800_00175	hypothetical protein	2.3353	20.6418	4.7284	3.14389	1.01774	-2.12614
D3800_00180	IS607 family transposase	83.0329	81.6537	164.3	-0.024165	0.984578	1.00874
D3800_00185	IS200/IS605 family element transposase accessory protein TnpB	34.5964	45.1249	61.4578	0.383303	0.828975	0.445672
D3800_00190	replicative DNA helicase	29.4977	51.2599	52.875	0.797229	0.841984	0.0447544
D3800_00195	MarR family transcriptional regulator	16.9069	36.083	30.9861	1.09371	0.874009	-0.219699
D3800_00200	helix-turn-helix domain-containing protein	140.936	191.064	202.891	0.439016	0.525664	0.0866485
D3800_00205	IS200/IS605 family transposase	87.1102	106.334	134.936	0.287687	0.631361	0.343674
D3800_00210	IS200/IS605 family element transposase accessory protein TnpB	292.292	286.839	680.708	-0.0271679	1.21963	1.24679
D3800_00215	IS1634 family transposase	5.05942	29.4441	4.96523	2.54094	-0.0271098	-2.56805
D3800_00220	hypothetical protein	5.60472	66.8401	3.78272	3.576	-0.567218	-4.14322
D3800_00225	hypothetical protein	83.8875	129.488	53.6805	0.626287	-0.644056	-1.27034
D3800_00230	IS5 family transposase	13.0164	37.384	11.6272	1.52209	-0.162828	-1.68492
D3800_00235	IS5 family transposase	2.03808	20.7861	3.04205	3.35034	0.577832	-2.77251
D3800_00240	type II toxin-antitoxin system PemK/MazF family toxin	0.830329	19.6588	2.10151	4.56535	1.33967	-3.22568
D3800_00245	hypothetical protein	3.08408	25.9622	4.80346	3.0735	0.639233	-2.43427
D3800_00250	hypothetical protein	11.8322	28.1777	21.7507	1.25184	0.878341	-0.373494
D3800_00255	DUF433 domain-containing protein	37.236	64.5352	65.5454	0.79339	0.815799	0.0224082
D3800_00260	photosystem II q(b) protein	603.302	458.046	305.342	-0.397389	-0.982454	-0.585065
D3800_00265	hypothetical protein	30.7977	71.4867	44.7049	1.21485	0.537612	-0.677242
D3800_00270	IS5/IS1182 family transposase	9.31413	44.2182	16.9948	2.24715	0.867604	-1.37954
D3800_00275	transposase	11.8643	48.2351	8.77436	2.02346	-0.435261	-2.45872
D3800_00280	ISL3 family transposase	9.09911	38.6832	15.4453	2.08791	0.763375	-1.32454
D3800_00285	hypothetical protein	191.988	172.167	689.655	-0.157212	1.84486	2.00207
D3800_00290	methyltransferase domain-containing protein	208.011	134.717	629.657	-0.626728	1.59791	2.22463
D3800_00295	methyltransferase domain-containing protein	206.435	178.225	641.751	-0.211989	1.63632	1.84831
D3800_00300	EamA family transporter	116.405	85.1302	303.651	-0.451408	1.38326	1.83467
D3800_00305	ISNCY family transposase	3.42581	14.2074	1.7851	2.05212	-0.940435	-2.99256
D3800_00310	[FeFe] hydrogenase H-cluster radical SAM maturase HydE	983.194	906.244	1016.06	-0.117577	0.0474373	0.165014
D3800_00315	radical SAM protein	948.016	832.658	1089.49	-0.187188	0.200664	0.387853
D3800_00320	IS630 family transposase	2.48511	26.0387	3.21175	3.38927	0.370046	-3.01923
D3800_00325	DUF433 domain-containing protein	2.66892	32.1563	0.675486	3.59077	-1.98226	-5.57303
D3800_00330	hypothetical protein	12.5795	48.885	7.56544	1.95832	-0.733576	-2.6919
D3800_00335	hypothetical protein	13.551	32.922	8.06981	1.28066	-0.74779	-2.02845
D3800_00340	creatininase family protein	43.0598	65.9485	23.0619	0.614997	-0.900828	-1.51583
D3800_00345	type II toxin-antitoxin system VapC family toxin	1.74127	15.1163	1.10176	3.11789	-0.660327	-3.77822
D3800_00350	DUF2281 domain-containing protein	4.32645	20.2797	4.47954	2.22878	0.0501659	-2.17861
D3800_00355	HEAT repeat domain-containing protein	56.0975	65.3062	108.902	0.219283	0.957018	0.737735
D3800_00360	phycobiliprotein lyase	209.942	207.395	179.624	-0.0176105	-0.225012	-0.207401
D3800_00365	hypothetical protein	623.692	440.358	1239.78	-0.502157	0.991183	1.49334
D3800_00370	hypothetical protein	265.813	220.572	453.738	-0.269162	0.771445	1.04061
D3800_00375	adenosyl-hopene transferase HpnH	342.83	305.959	374.367	-0.164157	0.126957	0.291114
D3800_00380	histidine kinase	95.1579	119.361	128.761	0.326936	0.436303	0.109367
D3800_00385	homoserine kinase	86.0123	111.015	65.6414	0.368135	-0.389939	-0.758073
D3800_00390	superoxide dismutase	92.9548	135.439	73.1007	0.543038	-0.346645	-0.889682
D3800_00395	glycosyltransferase	8.23687	32.3628	2.35369	1.97417	-1.80717	-3.78134
D3800_00400	CoA-binding protein	187.14	210.211	129.465	0.167723	-0.531555	-0.699277
D3800_00405	quinolinate synthase NadA	64.034	83.845	66.0794	0.388887	0.0453641	-0.343523
D3800_00410	transposase	426.682	442.134	370.341	0.0513214	-0.204308	-0.25563
D3800_00415	high light inducible protein	1744.31	1389.55	3221.62	-0.328039	0.885126	1.21317
D3800_00420	DUF4070 domain-containing protein	391.319	332.985	660.125	-0.232888	0.754393	0.98728
D3800_00425	hypothetical protein	98.311	104.541	86.7925	0.0886495	-0.179783	-0.268432
D3800_00430	molybdenum cofactor biosynthesis protein MoaE	99.7742	117.209	83.0665	0.232348	-0.264399	-0.496747
D3800_00435	50S ribosomal protein L11 methyltransferase	85.8766	114.14	85.2694	0.410463	-0.010237	-0.4207
D3800_00440	phosphoglycerate dehydrogenase	171.31	196.17	178.061	0.195495	0.0557651	-0.13973
D3800_00445	biosynthetic-type acetolactate synthase large subunit	1409.68	1553.47	853.316	0.140124	-0.724217	-0.864341
D3800_00450	IS200/IS605 family element transposase accessory protein TnpB	17.7077	52.737	35.3602	1.57444	0.997753	-0.576688
D3800_00455	lmo0937 family membrane protein	16.1416	66.0537	28.7487	2.03286	0.832713	-1.20014
D3800_00460	CsbD family protein	5.63997	30.7618	10.9437	2.44738	0.956344	-1.49103
D3800_00465	CsbD family protein	77.4248	82.2449	158.13	0.0871301	1.03025	0.943115
D3800_00470	hypothetical protein	2.95959	23.357	1.87263	2.98039	-0.660327	-3.64072
D3800_00475	BON domain-containing protein	69.3216	84.1192	73.4147	0.27913	0.0827642	-0.196366
D3800_00480	signal transduction histidine kinase (STHK), LytS	63.8734	92.7193	74.1489	0.537655	0.21521	-0.322445
D3800_00485	sterol desaturase family protein	15.9846	50.521	35.1983	1.6602	1.13882	-0.521376
D3800_00490	NACHT domain-containing protein	8.24937	35.3757	13.0185	2.1004	0.658202	-1.4422
D3800_00495	DUF4070 domain-containing protein	94.5152	94.9915	75.8706	0.00725285	-0.317005	-0.324258
D3800_00500	hypothetical protein	311.338	227.046	244.545	-0.4555	-0.348383	0.107116
D3800_00505	hypothetical protein	88.6219	88.8806	61.1853	0.00420431	-0.534479	-0.538683
D3800_00510	IS200/IS605 family element transposase accessory protein TnpB	63.5835	81.0725	97.1784	0.35056	0.611983	0.261423
D3800_00515	IS607 family transposase	101.074	129.947	143.476	0.362515	0.505401	0.142886
D3800_00520	transglutaminase family protein	27.1984	54.0167	29.0053	0.989882	0.0927951	-0.897087
D3800_00525	hypothetical protein	35.2865	75.4714	33.5745	1.09681	-0.0717537	-1.16857
D3800_00530	glycosyltransferase family 2 protein	19.2878	62.2054	11.2002	1.68935	-0.784156	-2.47351
D3800_00535	hypothetical protein	6.96112	27.5762	5.18181	1.98604	-0.425862	-2.4119
D3800_00540	lmo0937 family membrane protein	6.32328	32.9664	2.90979	2.38225	-1.11976	-3.50201
D3800_00545	CsbD family protein	2.58679	14.0132	4.1222	2.43755	0.672248	-1.7653
D3800_00550	hypothetical protein	3.36931	18.3634	1.96789	2.44631	-0.775805	-3.22211
D3800_00555	GAF domain-containing protein	4.41175	26.8592	2.50662	2.60599	-0.815606	-3.4216
D3800_00560	hypothetical protein	1.94947	35.8988	2.05583	4.20278	0.0766381	-4.12614
D3800_00565	hypothetical protein	4.53148	26.6022	3.42055	2.55349	-0.405755	-2.95925
D3800_00570	ISKra4 family transposase	6.6632	29.0683	10.1888	2.12516	0.612691	-1.51247
D3800_00575	ATP-dependent dethiobiotin synthetase BioD	103.586	122.549	103.001	0.242522	-0.00816887	-0.250691
D3800_00580	N-6 DNA methylase	13.2481	32.511	31.1091	1.29515	1.23155	-0.0635915
D3800_00585	DUF1995 family protein	53.9379	69.123	61.1642	0.357867	0.181387	-0.17648
D3800_00590	hypothetical protein	172.781	165.394	204.101	-0.0630457	0.240333	0.303378
D3800_00595	hypothetical protein	70.5689	103.925	102.951	0.558445	0.544854	-0.0135909
D3800_00600	flavin oxidoreductase	8.65426	49.5862	7.99441	2.51846	-0.114418	-2.63288
D3800_00605	hypothetical protein	14.4984	45.5803	20.8389	1.65251	0.523384	-1.12913
D3800_00610	MBL fold metallo-hydrolase	20.4304	39.1126	28.8803	0.936912	0.499364	-0.437548
D3800_00615	hypothetical protein	15.8718	33.317	14.4202	1.06979	-0.138375	-1.20817
D3800_00620	hypothetical protein	8.9311	31.4542	14.3005	1.81634	0.679159	-1.13718
D3800_00625	PIN domain-containing protein	6.75334	22.4839	11.7685	1.73522	0.801253	-0.933965
D3800_00630	hypothetical protein	39.4406	49.9966	43.548	0.342146	0.142924	-0.199222
D3800_00635	DUF4351 domain-containing protein	23.439	40.1415	39.9888	0.776183	0.770684	-0.00549902
D3800_00640	hypothetical protein	3.79981	29.5882	5.77025	2.96102	0.602707	-2.35832
D3800_00645	bidirectional hydrogenase complex protein HoxE	601.002	347.291	706.034	-0.791226	0.232368	1.02359
D3800_00650	NADH-quinone oxidoreductase subunit NuoF	361.658	248.963	392.528	-0.538694	0.11817	0.656863
D3800_00655	hypothetical protein	169.047	134.315	344.439	-0.331801	1.02683	1.35863
D3800_00660	uridine diphosphate-N-acetylglucosamine-binding protein YvcK	81.8436	111.326	103.736	0.443845	0.341972	-0.101873
D3800_00665	ssl1498 family light-harvesting-like protein	200.101	128.718	372.396	-0.63652	0.896108	1.53263
D3800_00670	DUF3134 domain-containing protein	121.991	86.2864	255.078	-0.499571	1.06416	1.56373
D3800_00675	DUF1611 domain-containing protein	62.1395	57.1783	71.3537	-0.120044	0.199477	0.31952
D3800_00680	alanine/ornithine racemase family PLP-dependent enzyme	51.1134	47.0509	74.505	-0.11948	0.543635	0.663115
D3800_00685	ATP-binding cassette domain-containing protein	39.4913	66.8081	45.0544	0.75849	0.190133	-0.568356
D3800_00690	4Fe-4S dicluster domain-containing protein	260.458	279.523	266.304	0.101916	0.0320232	-0.0698926
D3800_00695	glycosyltransferase	1.48927	23.5906	1.14424	3.98553	-0.38022	-4.36575
D3800_00700	tyrosine--tRNA ligase	117.58	140.265	108.544	0.254522	-0.115362	-0.369884
D3800_00705	ferredoxin--nitrite reductase	454.81	531.137	327.038	0.22382	-0.475807	-0.699627
D3800_00710	carbamoyl-phosphate synthase large subunit	173.619	167.94	383.726	-0.0479793	1.14416	1.19213
D3800_00715	hypothetical protein	78.4741	101.973	125.227	0.377904	0.674254	0.296349
D3800_00720	twin-arginine translocase TatA/TatE family subunit	136.54	157.804	137.204	0.20881	0.00699804	-0.201812
D3800_00725	dihydrolipoyl dehydrogenase	325.426	329.906	341.793	0.0197234	0.0707922	0.0510687
D3800_00730	DUF3782 domain-containing protein	46.9551	76.3419	43.8165	0.701192	-0.0998071	-0.800999
D3800_00735	tRNA epoxyqueuosine(34) reductase QueG	28.9459	60.2705	30.166	1.05809	0.0595646	-0.998529
D3800_00740	HAD-IA family hydrolase	34.8037	57.2229	33.2098	0.717354	-0.0676293	-0.784984
D3800_00750	NAD(P)H-quinone oxidoreductase subunit L	565.33	638.519	382.055	0.175638	-0.565312	-0.74095
D3800_00755	DUF3007 family protein	168.215	192.58	126.832	0.195149	-0.407382	-0.602531
D3800_00760	IS1 family transposase	15.4894	42.4961	9.84037	1.45605	-0.654498	-2.11055
D3800_00765	hypothetical protein	10.2753	37.9135	3.71517	1.88353	-1.46768	-3.35121
D3800_00770	pentapeptide repeat-containing protein	12.3466	51.9677	15.8984	2.0735	0.364764	-1.70873
D3800_00775	aspartyl protease	106.538	112.307	91.6583	0.0760907	-0.217026	-0.293117
D3800_00780	carboxypeptidase	116.033	112.162	96.4116	-0.0489561	-0.26726	-0.218303
D3800_00785	hypothetical protein	242.503	202.015	211.513	-0.263537	-0.197257	0.0662795
D3800_00790	circadian clock protein KaiB	278.33	203.757	288.338	-0.449947	0.0509608	0.500908
D3800_00795	PilT/PilU family type 4a pilus ATPase	154.147	144.919	170.49	-0.0890639	0.145377	0.234441
D3800_00800	hypothetical protein	62.5861	76.9152	48.4661	0.297428	-0.368865	-0.666293
D3800_00805	hypothetical protein	13.5578	26.4877	15.4588	0.966204	0.18931	-0.776894
D3800_00810	PIN domain-containing protein	11.3458	39.4899	16.5667	1.79932	0.546123	-1.2532
D3800_00815	potassium channel protein	27.5632	49.7207	26.3612	0.851106	-0.0643267	-0.915433
D3800_00820	acetylornithine/succinylornithine family transaminase	225.132	225.691	205.575	0.00357874	-0.131104	-0.134683
D3800_00825	Uma2 family endonuclease	37.7513	59.3155	35.5445	0.651881	-0.0869	-0.738781
D3800_00830	hypothetical protein	23.5767	46.5167	30.3683	0.980389	0.365208	-0.615181
D3800_00835	hypothetical protein	2.81241	24.1825	2.23709	3.10409	-0.330179	-3.43427
D3800_00840	peptidase C15	4.32398	25.3216	1.66535	2.54994	-1.37653	-3.92647
D3800_00845	metallophosphoesterase	45.5171	70.1463	47.7139	0.623958	0.0679992	-0.555959
D3800_00850	AAA family ATPase	27.4177	52.5476	24.7922	0.938517	-0.145223	-1.08374
D3800_00855	TIGR03792 family protein	24.1734	50.6002	36.5115	1.06572	0.59493	-0.470791
D3800_00860	GDP-mannose 4,6-dehydratase	46.5766	88.1326	46.5243	0.92007	-0.0016209	-0.92169
D3800_00865	NAD-dependent epimerase/dehydratase family protein	108.203	134.007	107.318	0.308568	-0.0118438	-0.320412
D3800_00870	hypothetical protein	180.475	123.381	169.888	-0.548682	-0.0872201	0.461461
D3800_00875	succinyl-CoA synthetase subunit beta	111.546	127.608	168.259	0.194086	0.59305	0.398964
D3800_00880	CoA-binding protein	53.9265	74.3317	84.3445	0.462983	0.645299	0.182316
D3800_00885	glutamate synthase large subunit	87.8061	119.546	117.425	0.445176	0.419341	-0.0258349
D3800_00890	type II toxin-antitoxin system Phd/YefM family antitoxin	44.1645	65.317	44.9837	0.564569	0.0265146	-0.538055
D3800_00895	DNA (cytosine-5-)-methyltransferase	1.43383	15.2816	2.43656	3.41386	0.764978	-2.64888
D3800_00900	hypothetical protein	117.907	126.94	121.287	0.1065	0.040782	-0.0657182
D3800_00905	hypothetical protein	125.199	108.722	172.689	-0.203582	0.463955	0.667537
D3800_00910	helix-turn-helix domain-containing protein	173.787	171.84	246.123	-0.0162492	0.502058	0.518307
D3800_00915	chromosome partitioning protein ParB	232.934	207.296	369.017	-0.168226	0.663765	0.831992
D3800_00920	SWIM zinc finger domain-containing protein	27.404	45.5809	28.2991	0.734042	0.0463717	-0.68767
D3800_00925	glutamate racemase	39.6536	68.3054	43.1314	0.784549	0.121288	-0.663261
D3800_00930	AMIN domain-containing protein	171.489	188.799	321.502	0.138742	0.906713	0.767971
D3800_00935	cation:proton antiporter	94.6791	122.963	154.659	0.377111	0.70797	0.330859
D3800_00940	methyltransferase domain-containing protein	27.8538	44.042	20.8573	0.661008	-0.41732	-1.07833
D3800_00945	Rpn family recombination-promoting nuclease/putative transposase	240.93	236.213	293.898	-0.0285302	0.286699	0.315229
D3800_00950	hypothetical protein	5271.93	4277.08	5554.98	-0.301704	0.0754492	0.377153
D3800_00955	FkbM family methyltransferase	795.482	619.395	846.271	-0.360969	0.0892898	0.450259
D3800_00960	methyltransferase domain-containing protein	12.7126	41.0953	18.8411	1.69271	0.567624	-1.12509
D3800_00965	FkbM family methyltransferase	13.8655	25.517	24.0028	0.879961	0.791704	-0.0882564
D3800_00970	class I SAM-dependent methyltransferase	20.5432	46.9306	23.9623	1.19187	0.222103	-0.969765
D3800_00975	FkbM family methyltransferase	35.6918	68.5419	47.9898	0.941395	0.427135	-0.514259
D3800_00980	FkbM family methyltransferase	42.1114	78.6699	69.1698	0.901603	0.715932	-0.185671
D3800_00985	FkbM family methyltransferase	32.395	57.7173	44.0885	0.833231	0.444631	-0.3886
D3800_00990	elongation factor G	364.698	375.594	336.707	0.0424713	-0.11521	-0.157681
D3800_00995	redox-regulated ATPase YchF	33.6694	70.599	27.1234	1.06821	-0.311902	-1.38011
D3800_01000	N-6 DNA methylase	21.5371	36.6269	22.8191	0.766079	0.0834148	-0.682664
D3800_01005	NAD(P)H-quinone oxidoreductase subunit N	858.693	851.71	647.846	-0.0117801	-0.406491	-0.39471
D3800_01010	DUF3539 family protein	549.55	525.907	410.696	-0.0634449	-0.420182	-0.356737
D3800_01015	YggS family pyridoxal phosphate-dependent enzyme	199.46	199.162	131.02	-0.00215849	-0.606317	-0.604158
D3800_01020	hypothetical protein	419.126	508.659	333.42	0.279312	-0.330045	-0.609357
D3800_01025	DUF552 domain-containing protein	586.412	666.301	538.097	0.184259	-0.124049	-0.308307
D3800_01030	pyrroline-5-carboxylate reductase	32.5391	64.069	28.8939	0.977452	-0.171412	-1.14886
D3800_01035	glucose-6-phosphate dehydrogenase	11.5558	36.0761	10.2216	1.64242	-0.177005	-1.81943
D3800_01040	metal-binding protein	44.9213	100.425	42.0537	1.16065	-0.0951652	-1.25581
D3800_01050	YkgJ family cysteine cluster protein	106.683	109.683	99.4595	0.0400072	-0.101149	-0.141156
D3800_01055	serine/threonine protein kinase	14.2852	30.4278	10.4323	1.09087	-0.453453	-1.54432
D3800_01060	hypothetical protein	129.588	129.212	142.712	-0.00418919	0.139173	0.143362
D3800_01065	hypothetical protein	161.105	149.305	208.787	-0.109742	0.374024	0.483766
D3800_01070	hypothetical protein	35.0601	44.2416	17.3227	0.335574	-1.01716	-1.35274
D3800_01075	SUMF1/EgtB/PvdO family nonheme iron enzyme	50.0155	76.2202	36.7464	0.607798	-0.44477	-1.05257
D3800_01080	hypothetical protein	29.6783	36.6216	48.635	0.303285	0.712585	0.409299
D3800_01085	type II toxin-antitoxin system RelE/ParE family toxin	8.50372	35.5215	11.0873	2.06253	0.382741	-1.67979
D3800_01090	PIN domain-containing protein	19.3743	51.7246	33.344	1.4167	0.783279	-0.633424
D3800_01095	hypothetical protein	17.3696	38.6801	21.9807	1.15503	0.339673	-0.815356
D3800_01100	hypothetical protein	31.6298	62.1768	45.3047	0.975095	0.518378	-0.456716
D3800_01105	response regulator	67.6818	79.5699	56.7647	0.233454	-0.253773	-0.487227
D3800_01110	circadian clock protein KaiA	287.396	266.853	304.57	-0.106993	0.0837361	0.190729
D3800_01115	circadian clock protein KaiB	55.0864	81.7808	45.3927	0.570066	-0.279237	-0.849303
D3800_01120	circadian clock protein KaiC	21.9456	49.566	17.4978	1.17542	-0.326754	-1.50217
D3800_01125	hypothetical protein	3.10623	19.422	0.911499	2.64445	-1.76885	-4.41331
D3800_01130	sulfotransferase	11.4749	43.8296	11.3688	1.93343	-0.0133941	-1.94682
D3800_01135	aminotransferase class III-fold pyridoxal phosphate-dependent enzyme	42.675	79.3827	52.4516	0.895434	0.297596	-0.597838
D3800_01140	photosystem I reaction center subunit IV	6454.15	7584.48	4759.44	0.232824	-0.439435	-0.672259
D3800_01145	hypothetical protein	78.3594	93.0144	111.32	0.247349	0.506537	0.259188
D3800_01150	16S rRNA (uracil(1498)-N(3))-methyltransferase	21.2053	37.0326	26.0264	0.804367	0.29555	-0.508817
D3800_01155	hypothetical protein	13.1634	26.4042	37.8272	1.00424	1.52289	0.518659
D3800_01160	hypothetical protein	10.8119	31.4542	30.5837	1.54062	1.50014	-0.040487
D3800_01165	restriction endonuclease	9.4511	39.549	12.7945	2.06509	0.43697	-1.62812
D3800_01170	AAA family ATPase	4.23737	19.1924	4.95426	2.17929	0.225502	-1.95379
D3800_01175	hypothetical protein	15.4954	36.4267	17.2448	1.23315	0.154317	-1.07884
D3800_01180	hypothetical protein	78.822	78.2609	81.0583	-0.0103055	0.0403627	0.0506683
D3800_01185	hypothetical protein	615.678	522.599	820.537	-0.236471	0.414393	0.650864
D3800_01190	nitrogenase	454.881	280.086	1541.39	-0.699619	1.76067	2.46029
D3800_01195	arginine--tRNA ligase	21.4497	45.6515	20.592	1.0897	-0.0588769	-1.14858
D3800_01200	PIN domain-containing protein	14.9459	29.3816	14.9549	0.97516	0.000870607	-0.97429
D3800_01205	DUF2281 domain-containing protein	26.942	53.5962	37.8272	0.992274	0.489568	-0.502706
D3800_01210	2-C-methyl-D-erythritol 2,4-cyclodiphosphate synthase	78.5595	101.636	101.424	0.371557	0.368544	-0.00301233
D3800_01215	hypothetical protein	64.8546	60.9424	74.979	-0.0897631	0.209276	0.299039
D3800_01220	preprotein translocase subunit SecA	155.419	177.894	160.625	0.194857	0.047534	-0.147323
D3800_01225	four helix bundle protein	6.91712	27.6849	5.31457	2.00085	-0.38022	-2.38107
D3800_01230	N-6 DNA methylase	5.00996	25.181	6.26912	2.32946	0.323462	-2.006
D3800_01235	DUF433 domain-containing protein	17.4473	34.7443	27.856	0.993771	0.674983	-0.318788
D3800_01240	hypothetical protein	3.70998	20.6348	6.1704	2.4756	0.733951	-1.74165
D3800_01245	50S ribosomal protein L28	1105.05	1154.85	1312.46	0.0635845	0.248159	0.184575
D3800_01250	photosystem I reaction center subunit PsaK	1820.38	1720.44	1247.02	-0.0814655	-0.545751	-0.464286
D3800_01255	ABC transporter permease subunit	8.47856	28.8814	8.68329	1.76825	0.0344232	-1.73383
D3800_01260	hypothetical protein	28.2957	39.8521	44.8051	0.494074	0.66308	0.169006
D3800_01265	DUF4336 domain-containing protein	11.1713	45.4561	11.5798	2.02467	0.0518063	-1.97287
D3800_01270	DUF697 domain-containing protein	75.7921	72.3744	80.6742	-0.0665694	0.0900586	0.156628
D3800_01275	hypothetical protein	60.7885	61.1902	86.1443	0.00950336	0.502958	0.493455
D3800_01280	cytidine deaminase	218.835	221.235	277.776	0.0157377	0.344078	0.32834
D3800_01285	FAD-dependent oxidoreductase	174.502	145.977	267.607	-0.257496	0.616878	0.874374
D3800_01290	DUF4870 domain-containing protein	1860.96	1400.53	2646.59	-0.410076	0.508085	0.918161
D3800_01295	phenylalanine--tRNA ligase subunit alpha	224.055	213.09	266.597	-0.0723893	0.250809	0.323198
D3800_01300	IS200/IS605 family element transposase accessory protein TnpB	354.437	295.28	421.926	-0.263448	0.251461	0.514908
D3800_01305	hypothetical protein	14.9459	32.7446	18.8651	1.1315	0.335969	-0.795535
D3800_01310	RNA-binding protein	1023.03	796.625	2064.29	-0.360881	1.01279	1.37367
D3800_01315	CBS domain-containing protein	46.7807	72.8863	66.1976	0.639732	0.500865	-0.138867
D3800_01320	IS200/IS605 family element transposase accessory protein TnpB	141.683	136.794	219.475	-0.0506638	0.63139	0.682054
D3800_01325	copper resistance protein CopD	56.0472	93.0174	88.3465	0.730857	0.65653	-0.0743278
D3800_01330	photosystem II reaction center protein PsbZ	1743.45	1842.81	1331.16	0.079962	-0.389267	-0.469229
D3800_01335	6,7-dimethyl-8-ribityllumazine synthase	274.939	315.838	269.571	0.20007	-0.0284485	-0.228519
D3800_01340	hypothetical protein	213.405	266.564	234.625	0.320887	0.136759	-0.184128
D3800_01350	hypothetical protein	66.8171	82.2202	67.8665	0.299276	0.0224823	-0.276794
D3800_01355	glutamate-5-semialdehyde dehydrogenase	71.1728	101.281	79.4735	0.508964	0.159149	-0.349815
D3800_01360	methyltransferase domain-containing protein	475.771	454.576	806.083	-0.0657462	0.760661	0.826407
D3800_01365	hypothetical protein	202.982	174.932	295.268	-0.214557	0.540672	0.75523
D3800_01370	TldD/PmbA family protein	84.1581	100.021	133.898	0.249132	0.669957	0.420825
D3800_01375	IS30 family transposase	3.35893	22.2755	5.73339	2.72938	0.771389	-1.95799
D3800_01380	1,4-dihydroxy-2-naphthoyl-CoA synthase	96.5571	150.708	108.583	0.642305	0.169346	-0.472959
D3800_01385	RNA-binding protein	512.897	514.945	499.993	0.00574961	-0.0367594	-0.042509
D3800_01390	glycosyltransferase	62.1784	86.1079	71.5791	0.469733	0.203127	-0.266607
D3800_01395	FkbM family methyltransferase	57.3412	59.4202	61.8188	0.0513819	0.108474	0.0570923
D3800_01400	DedA family protein	217.949	196.741	206.03	-0.147694	-0.0811396	0.0665544
D3800_01405	pentapeptide repeat-containing protein	47.3288	122.933	41.6099	1.37709	-0.185789	-1.56288
D3800_01410	peptide ABC transporter substrate-binding protein	14.1156	38.91	9.66696	1.46285	-0.546156	-2.00901
D3800_01415	acetolactate synthase small subunit	336.668	354.983	285.109	0.0764231	-0.239811	-0.316234
D3800_01420	FHA domain-containing protein	71.0877	103.828	82.8572	0.546524	0.221028	-0.325496
D3800_01425	calcium-binding protein	492.733	528.796	395.094	0.101903	-0.318611	-0.420515
D3800_01430	penicillin-binding protein	69.9271	117.278	74.2922	0.746007	0.0873607	-0.658647
D3800_01435	calcium-binding protein	375.424	362.294	613.85	-0.0513608	0.709365	0.760726
D3800_01440	calcium-binding protein	1701.37	1342.3	3825.34	-0.341982	1.1689	1.51088
D3800_01445	CDP-diacylglycerol--glycerol-3-phosphate 3-phosphatidyltransferase	108.698	138.148	86.8307	0.345895	-0.324044	-0.669939
D3800_01450	acyl-CoA desaturase	175.297	229.486	131.825	0.388603	-0.411177	-0.799779
D3800_01455	ACP S-malonyltransferase	39.7591	91.9194	26.6872	1.20909	-0.575138	-1.78422
D3800_01460	beta-ketoacyl-ACP synthase III	131.963	199.32	116.426	0.594953	-0.180713	-0.775666
D3800_01465	phosphate acyltransferase PlsX	175.954	283.981	83.2844	0.690593	-1.07908	-1.76968
D3800_01470	D-alanyl-D-alanine carboxypeptidase	13.0734	51.487	6.58246	1.97758	-0.98993	-2.96751
D3800_01475	N-acetyl-gamma-glutamyl-phosphate reductase	80.5982	105.958	77.1504	0.39467	-0.0630738	-0.457744
D3800_01480	DUF3146 family protein	15.965	80.9587	14.1852	2.34228	-0.170522	-2.5128
D3800_01485	DUF389 domain-containing protein	58.6061	78.5877	58.6895	0.423252	0.00205062	-0.421201
D3800_01495	DUF4359 domain-containing protein	365.422	291.134	529.874	-0.327882	0.536086	0.863968
D3800_01500	DUF3122 domain-containing protein	23.1532	58.6356	22.0841	1.34056	-0.0682052	-1.40877
D3800_01505	CBS domain-containing protein	56.9003	82.7287	68.0976	0.539952	0.259168	-0.280784
D3800_01510	DUF1830 domain-containing protein	782.249	485.187	1573.26	-0.689088	1.00805	1.69714
D3800_01515	DEAD/DEAH box helicase	18.9924	49.8768	16.601	1.39295	-0.194151	-1.5871
D3800_01520	type II toxin-antitoxin system HicB family antitoxin	12.586	59.0455	11.9454	2.23	-0.075365	-2.30537
D3800_01525	DNA polymerase	5.16927	24.8322	3.6974	2.26418	-0.48345	-2.74763
D3800_01530	DUF86 domain-containing protein	3.11915	17.6417	4.27612	2.49976	0.45515	-2.04461
D3800_01535	restriction endonuclease subunit S	2.47014	19.5108	2.21582	2.98161	-0.156753	-3.13836
D3800_01540	IS5 family transposase	2.29937	23.3707	4.76147	3.34539	1.05017	-2.29522
D3800_01545	GxxExxY protein	6.74252	23.295	11.0922	1.78866	0.718184	-1.07048
D3800_01550	hypothetical protein	101.357	128.709	187.397	0.344661	0.886645	0.541985
D3800_01555	hypothetical protein	85.4851	101.712	153.43	0.250739	0.843836	0.593097
D3800_01560	N-6 DNA methylase	56.2582	84.6282	91.0599	0.589076	0.694753	0.105678
D3800_01565	gamma-glutamyltransferase	57.4645	91.9221	79.2415	0.67774	0.463585	-0.214155
D3800_01570	gamma-glutamyltransferase	51.414	73.6027	60.5236	0.517598	0.235336	-0.282262
D3800_01575	photosystem I reaction center subunit X	2352.89	2303.95	1257.99	-0.0303262	-0.903318	-0.872992
D3800_01580	divalent cation tolerance protein CutA	71.0262	95.3367	45.8613	0.42468	-0.631074	-1.05575
D3800_01585	cyclic nucleotide-binding domain-containing protein	83.8492	112.222	63.6331	0.420487	-0.39802	-0.818507
D3800_01590	hypothetical protein	55.4868	66.3683	53.8092	0.25835	-0.0442899	-0.30264
D3800_01595	ISL3 family transposase	37.0399	68.3786	48.5175	0.884464	0.389426	-0.495039
D3800_01600	hypothetical protein	53.0339	74.8304	68.9432	0.49671	0.378492	-0.118218
D3800_01605	xisH family protein	64.9573	116.138	67.6525	0.838282	0.0586524	-0.779629
D3800_01610	hypothetical protein	78.7395	104.719	55.8182	0.411368	-0.496352	-0.90772
D3800_01615	BMC domain-containing protein	698.207	883.563	540.016	0.33968	-0.370651	-0.710331
D3800_01620	BMC domain-containing protein	494.086	600.225	334.936	0.28074	-0.560877	-0.841616
D3800_01625	peptide-methionine (S)-S-oxide reductase MsrA	31.3605	85.5444	40.4511	1.44772	0.367228	-1.0805
D3800_01630	3-methyl-2-oxobutanoate hydroxymethyltransferase	94.4045	104.192	111.856	0.142315	0.244718	0.102403
D3800_01635	magnesium protoporphyrin IX methyltransferase	150.494	150.871	156.713	0.003605	0.0584123	0.0548073
D3800_01640	pyruvate kinase	225.955	161.053	747.606	-0.488496	1.72625	2.21474
D3800_01645	phosphoglycerate mutase	302.207	184.95	706.613	-0.708397	1.22538	1.93378
D3800_01650	ATP-dependent chaperone ClpB	1412.43	963.081	1006.17	-0.552454	-0.489309	0.0631446
D3800_01655	hypothetical protein	33.7351	42.4631	27.5598	0.33196	-0.291683	-0.623643
D3800_01660	type II toxin-antitoxin system RelE/ParE family toxin	32.6839	38.8856	37.4115	0.250655	0.194901	-0.0557538
D3800_01665	hypothetical protein	59.3627	81.072	75.1217	0.449647	0.339673	-0.109974
D3800_01670	hypothetical protein	63.4717	84.0479	62.636	0.4051	-0.0191209	-0.424221
D3800_01675	hypothetical protein	49.7258	77.5473	72.0858	0.641084	0.535723	-0.105362
D3800_01680	hypothetical protein	26.8795	63.1521	46.9175	1.23233	0.80362	-0.428706
D3800_01685	restriction endonuclease subunit R	25.3461	37.5421	29.2856	0.566745	0.208428	-0.358317
D3800_01690	DNA (cytosine-5-)-methyltransferase	3.24129	24.1591	6.3805	2.89793	0.977102	-1.92082
D3800_01695	DUF4926 domain-containing protein	5.1081	33.0468	3.35178	2.69365	-0.60786	-3.30151
D3800_01700	hypothetical protein	4.05077	22.9292	4.94936	2.50092	0.289046	-2.21187
D3800_01705	hypothetical protein	2.75925	36.7772	3.49174	3.73646	0.339673	-3.39679
D3800_01710	DUF433 domain-containing protein	39.281	51.6171	43.6468	0.394018	0.152046	-0.241973
D3800_01715	IS110 family transposase	12.6004	30.134	10.3542	1.25792	-0.283258	-1.54118
D3800_01720	ISAs1 family transposase	25.1898	48.3475	33.662	0.940604	0.418282	-0.522322
D3800_01725	phosphorylase kinase	6.10332	41.1129	7.54112	2.75193	0.305184	-2.44674
D3800_01730	hypothetical protein	61.2586	85.8781	51.7636	0.487377	-0.242976	-0.730354
D3800_01735	hypothetical protein	226.105	271.931	192.369	0.266245	-0.233115	-0.49936
D3800_01740	photosystem I reaction center subunit XII	1645.02	1802.53	1087.23	0.131918	-0.597448	-0.729366
D3800_01745	DUF475 domain-containing protein	387.037	368.997	319.01	-0.068865	-0.278873	-0.210008
D3800_01750	DUF393 domain-containing protein	283.787	262.476	257.742	-0.112622	-0.138881	-0.0262585
D3800_01755	transporter	16.2592	46.0626	19.9424	1.50234	0.294585	-1.20776
D3800_01760	calcium/proton exchanger	7.76038	38.7128	15.6921	2.31861	1.01583	-1.30278
D3800_01765	phosphate ABC transporter ATP-binding protein	10.5633	49.5462	14.363	2.22972	0.443295	-1.78642
D3800_01770	phosphate ABC transporter permease PstA	34.9242	65.9266	30.5675	0.916636	-0.192229	-1.10887
D3800_01775	phosphate ABC transporter permease subunit PstC	9.015	42.7377	15.1309	2.24511	0.747097	-1.49801
D3800_01780	phosphate ABC transporter substrate-binding protein PstS family protein	7.80958	45.2449	11.9275	2.53444	0.610975	-1.92346
D3800_01785	sulfate ABC transporter substrate-binding protein	12.7816	47.6109	17.4667	1.89722	0.450533	-1.44669
D3800_01790	transporter	20.6586	36.8363	25.5544	0.834387	0.306829	-0.527557
D3800_01795	transporter substrate-binding domain-containing protein	53.642	98.1355	35.9404	0.871411	-0.577759	-1.44917
D3800_01800	hypothetical protein	105.852	222.095	84.0099	1.06913	-0.333418	-1.40255
D3800_01805	hypothetical protein	84.6169	229.615	67.507	1.4402	-0.325908	-1.76611
D3800_01810	tail fiber domain-containing protein	58.5838	163.324	62.569	1.47916	0.0949462	-1.38422
D3800_01815	hypothetical protein	50.2978	95.395	36.3625	0.923418	-0.468043	-1.39146
D3800_01820	hypothetical protein	63.2166	97.2019	57.4048	0.62068	-0.139133	-0.759812
D3800_01825	hypothetical protein	46.6795	78.859	43.2653	0.756487	-0.109579	-0.866066
D3800_01830	hypothetical protein	43.0645	88.0094	47.3375	1.03116	0.136482	-0.894676
D3800_01835	LysR family transcriptional regulator	43.1771	81.3051	43.7815	0.913079	0.0200546	-0.893024
D3800_01840	magnesium chelatase ATPase subunit D	76.4576	104.658	86.1052	0.452954	0.17144	-0.281514
D3800_01845	hypothetical protein	520.261	459.549	508.866	-0.179016	-0.031948	0.147068
D3800_01850	hypothetical protein	510.98	469.588	468.191	-0.121869	-0.126167	-0.0042977
D3800_01855	DUF1824 family protein	180.362	183.522	140.786	0.0250535	-0.3574	-0.382454
D3800_01860	2-C-methyl-D-erythritol 4-phosphate cytidylyltransferase	73.4128	108.912	61.3234	0.569056	-0.259594	-0.828649
D3800_01865	transferase hexapeptide family protein	63.9177	92.6894	64.3868	0.536189	0.0105489	-0.52564
D3800_01870	DUF4164 domain-containing protein	44.8378	66.7978	61.0116	0.575086	0.44437	-0.130716
D3800_01875	DUF4164 family protein	80.4294	93.4295	110.917	0.216156	0.463688	0.247532
D3800_01880	DUF4164 family protein	254.193	225.5	337.032	-0.172796	0.406961	0.579757
D3800_01885	DUF4164 family protein	150.439	131.875	219.832	-0.190006	0.547219	0.737226
D3800_01890	DUF4164 family protein	318.989	280.391	450.144	-0.186064	0.496881	0.682945
D3800_01895	DUF4164 family protein	227.706	195.663	346.008	-0.218796	0.603635	0.822431
D3800_01900	prepilin-type N-terminal cleavage/methylation domain-containing protein	1384.99	951.258	1029.52	-0.541966	-0.427903	0.114063
D3800_01905	prepilin-type N-terminal cleavage/methylation domain-containing protein	1346.09	995.588	987.49	-0.435159	-0.446943	-0.0117838
D3800_01910	hypothetical protein	21.879	54.4169	16.9719	1.31451	-0.366399	-1.68091
D3800_01915	DUF29 family protein	13.6046	48.9959	12.3666	1.84856	-0.137649	-1.98621
D3800_01920	DUF29 family protein	18.4567	36.2039	16.7557	0.972001	-0.139495	-1.1115
D3800_01925	NAD-dependent epimerase/dehydratase family protein	113.579	146.03	74.442	0.362562	-0.609513	-0.972075
D3800_01930	DUF4277 domain-containing protein	252.251	359.797	182.96	0.512325	-0.463328	-0.975653
D3800_01935	DUF29 family protein	43.9227	93.5066	27.5341	1.0901	-0.673748	-1.76385
D3800_01940	hypothetical protein	5.44758	26.1628	3.88878	2.26383	-0.486298	-2.75013
D3800_01945	ISL3 family transposase	1.58685	14.135	2.14821	3.15503	0.43697	-2.71806
D3800_01950	hypothetical protein	0.518956	20.751	2.10151	5.32143	2.01774	-3.30368
D3800_01955	phosphoenolpyruvate synthase	27.8339	49.1061	25.0428	0.819058	-0.15245	-0.971508
D3800_01960	response regulator	85.4237	127.647	114.134	0.57945	0.418019	-0.161432
D3800_01965	pyruvate phosphate dikinase PEP/pyruvate-binding protein	9.30657	36.8909	14.2729	1.98694	0.616954	-1.36999
D3800_01970	Uma2 family endonuclease	39.151	63.522	63.6604	0.698207	0.701347	0.0031399
D3800_01975	hypothetical protein	33.0679	86.4989	28.8433	1.38725	-0.197196	-1.58445
D3800_01980	hypothetical protein	97.7788	107.721	95.0238	0.139706	-0.0412323	-0.180939
D3800_01985	helix-turn-helix domain-containing protein	2.00766	19.295	3.38751	3.26464	0.75471	-2.50993
D3800_01990	urease accessory protein UreJ	391.748	426.002	429.634	0.120934	0.133183	0.0122486
D3800_01995	methyltransferase domain-containing protein	585.987	587.45	595.932	0.00359705	0.0242792	0.0206821
D3800_02000	hypothetical protein	119.567	138.548	94.2362	0.212562	-0.34347	-0.556033
D3800_02005	hypothetical protein	739.532	610.701	600.814	-0.276147	-0.299694	-0.0235468
D3800_02010	low-complexity protein	40.4357	92.009	46.8123	1.18615	0.21126	-0.974887
D3800_02015	lipoyl(octanoyl) transferase LipB	24.4631	65.8704	20.5251	1.42902	-0.253217	-1.68224
D3800_02020	ribosome-associated translation inhibitor RaiA	3207.32	3253.93	3010.1	0.0208154	-0.0915568	-0.112372
D3800_02025	Hsp20 family protein	6773.01	4895.71	5857.97	-0.468279	-0.209396	0.258883
D3800_02030	threonylcarbamoyl-AMP synthase	95.193	120.011	71.4121	0.334237	-0.414686	-0.748923
D3800_02035	nickel pincer cofactor biosynthesis protein LarC	44.8021	77.3592	34.9383	0.788006	-0.358758	-1.14676
D3800_02040	DUF29 family protein	11.6796	29.1628	9.76994	1.32014	-0.257568	-1.57771
D3800_02045	30S ribosomal protein S4	558.595	666.503	706.046	0.254809	0.33796	0.0831516
D3800_02050	bifunctional nuclease family protein	180.604	155.481	233.759	-0.216088	0.372189	0.588277
D3800_02055	hypothetical protein	31.9534	52.2428	31.3053	0.709265	-0.0295613	-0.738826
D3800_02060	FtsX-like permease family protein	38.0475	61.5492	31.476	0.693937	-0.273551	-0.967488
D3800_02065	glucose-6-phosphate isomerase	174.967	206.849	166.44	0.241492	-0.0720824	-0.313574
D3800_02070	tRNA dihydrouridine synthase DusB	24.7764	57.1043	26.0062	1.20463	0.069888	-1.13474
D3800_02075	PIN domain-containing protein	5.19397	23.4233	2.4145	2.17303	-1.10511	-3.27815
D3800_02080	type I restriction endonuclease subunit R	11.0387	26.6814	10.8572	1.27327	-0.0239182	-1.29719
D3800_02085	N-6 DNA methylase	19.9656	53.2008	18.1983	1.41393	-0.133714	-1.54765
D3800_02090	hypothetical protein	50.0364	109.406	54.685	1.12864	0.128168	-1.00047
D3800_02095	hypothetical protein	62.5369	111.952	59.2295	0.8401	-0.0783927	-0.918493
D3800_02100	type II toxin-antitoxin system HicB family antitoxin	40.2221	64.9898	37.8272	0.692225	-0.0885645	-0.780789
D3800_02105	fatty acid desaturase	37.1056	66.9992	28.9717	0.852505	-0.356993	-1.2095
D3800_02110	aminotransferase class I/II-fold pyridoxal phosphate-dependent enzyme	158.935	161.203	181.239	0.020435	0.189455	0.169021
D3800_02115	class I SAM-dependent DNA methyltransferase	11.4082	33.5887	12.0751	1.5579	0.081964	-1.47593
D3800_02120	DUF29 family protein	143.136	174.611	229.388	0.286757	0.680404	0.393647
D3800_02125	MoaD family protein	290.633	375.74	231.075	0.370536	-0.330839	-0.701375
D3800_02130	threonine synthase	528.673	705.766	361.489	0.416813	-0.548425	-0.965238
D3800_02135	16S rRNA (guanine(966)-N(2))-methyltransferase RsmD	5.91267	32.4911	4.98821	2.45816	-0.24529	-2.70345
D3800_02140	uracil-DNA glycosylase	14.2185	43.2147	15.9008	1.60375	0.161335	-1.44242
D3800_02145	GTPase Era	10.3544	39.293	7.352	1.92403	-0.494034	-2.41807
D3800_02150	hypothetical protein	12.9025	40.3621	12.4121	1.64535	-0.0559126	-1.70126
D3800_02155	trypsin-like serine protease	1355.6	314.505	10495.7	-2.10778	2.95279	5.06057
D3800_02160	DnaJ domain-containing protein	14.252	39.3458	35.0577	1.46504	1.29857	-0.166476
D3800_02165	protein kinase	13.7209	29.875	15.2704	1.12257	0.154369	-0.968199
D3800_02170	hypothetical protein	43.5567	98.8559	56.7408	1.18243	0.381493	-0.80094
D3800_02175	threonine ammonia-lyase, biosynthetic	61.6816	98.9807	79.4822	0.682307	0.365792	-0.316516
D3800_02180	16S rRNA (cytosine(1402)-N(4))-methyltransferase RsmH	56.2252	75.5328	51.3369	0.425887	-0.131218	-0.557105
D3800_02185	hypothetical protein	27.3004	42.4885	35.8443	0.638148	0.392822	-0.245326
D3800_02190	methyltransferase domain-containing protein	29.0283	40.0516	28.7487	0.4644	-0.0139644	-0.478365
D3800_02195	glycosyltransferase	165.94	185.494	117.139	0.160707	-0.502448	-0.663155
D3800_02200	pyridoxal phosphate-dependent aminotransferase	69.7733	84.3764	129.332	0.274165	0.890335	0.61617
D3800_02210	hypothetical protein	192.658	214.091	154.97	0.152185	-0.314056	-0.46624
D3800_02215	hypothetical protein	446.7	316.307	756.004	-0.497982	0.759087	1.25707
D3800_02220	DUF456 family protein	334.182	252.534	490.572	-0.404153	0.553832	0.957985
D3800_02225	TldD/PmbA family protein	400.571	261.568	645.849	-0.614872	0.68914	1.30401
D3800_02230	DUF29 family protein	6.96112	28.6534	6.73635	2.04132	-0.0473506	-2.08867
D3800_02235	PEP-CTERM sorting domain-containing protein	36.6091	55.3098	35.2771	0.595333	-0.0534724	-0.648805
D3800_02240	hypothetical protein	149.243	145.532	141.989	-0.0363191	-0.0718794	-0.0355602
D3800_02245	serine O-acetyltransferase	313.691	325.88	459.791	0.0549967	0.551637	0.49664
D3800_02250	excinuclease ABC subunit UvrA	42.5443	68.8525	54.345	0.694543	0.35318	-0.341363
D3800_02255	methyltransferase domain-containing protein	12.6377	36.737	13.7288	1.5395	0.119474	-1.42003
D3800_02260	hypothetical protein	7.09554	18.11	3.82093	1.3518	-0.892988	-2.24479
D3800_02265	PIN domain-containing protein	2.21421	15.0281	5.04363	2.7628	1.18767	-1.57513
D3800_02270	transposase	1.66066	19.222	1.57613	3.53293	-0.075365	-3.60829
D3800_02275	transposase	0	20.1572	1.06556	#DIV/0!	#DIV/0!	-4.24162
D3800_02280	hypothetical protein	4.25612	19.2683	4.50921	2.17861	0.0833328	-2.09528
D3800_02285	magnesium chelatase	15.1521	31.5626	10.9569	1.0587	-0.467682	-1.52638
D3800_02290	hypothetical protein	649.507	775.21	448.955	0.255242	-0.532775	-0.788016
D3800_02295	hypothetical protein	554.889	668.491	444.796	0.268709	-0.319055	-0.587765
D3800_02300	bifunctional riboflavin kinase/FAD synthetase	77.9323	108.047	57.3549	0.471366	-0.442305	-0.913671
D3800_02305	50S ribosomal protein L1	322.279	369.718	317.399	0.198115	-0.0220143	-0.220129
D3800_02310	50S ribosomal protein L11	598.995	569.165	608.166	-0.0736963	0.0219212	0.0956175
D3800_02315	transcription termination/antitermination protein NusG	915.619	905.987	1025.74	-0.0152584	0.163848	0.179107
D3800_02320	preprotein translocase subunit SecE	1198.89	1108.86	1409.18	-0.112624	0.23316	0.345785
D3800_02330	50S ribosomal protein L19	1261.02	1297.68	996.013	0.0413465	-0.340351	-0.381697
D3800_02335	hypothetical protein	21.7299	58.8929	39.9734	1.43841	0.879361	-0.559051
D3800_02340	hypothetical protein	7.02006	50.3981	8.88367	2.84382	0.339673	-2.50414
D3800_02345	hypothetical protein	6.79799	38.8442	8.66365	2.51452	0.349868	-2.16465
D3800_02350	hypothetical protein	1.42342	25.9622	3.60259	4.18898	1.33967	-2.8493
D3800_02355	type II toxin-antitoxin system HicB family antitoxin	6.66264	52.4868	9.57074	2.97779	0.522537	-2.45525
D3800_02360	addiction module toxin, HicA family	10.7943	26.8671	19.439	1.31557	0.848686	-0.466887
D3800_02365	hypothetical protein	213.904	183.144	250.148	-0.223979	0.22582	0.449799
D3800_02370	ATP-dependent 6-phosphofructokinase	414.851	289.097	417.038	-0.52104	0.00758433	0.528624
D3800_02375	dihydroorotate dehydrogenase-like protein	869.136	553.621	1233.48	-0.650684	0.505077	1.15576
D3800_02380	pyruvate:ferredoxin (flavodoxin) oxidoreductase	716.219	436.669	1164.15	-0.713862	0.700808	1.41467
D3800_02385	repressor LexA	545.854	511.552	702.848	-0.0936354	0.364697	0.458332
D3800_02390	TIGR02450 family Trp-rich protein	156.177	185.898	164.91	0.25133	0.0784985	-0.172832
D3800_02395	DUF4335 domain-containing protein	13.8376	67.7501	23.8864	2.29163	0.787598	-1.50403
D3800_02400	DUF3038 domain-containing protein	34.0435	60.724	34.2547	0.834887	0.00892057	-0.825967
D3800_02405	Na+/H+ antiporter	56.8173	90.0405	62.8769	0.664243	0.146199	-0.518044
D3800_02410	DUF3368 domain-containing protein	94.9937	101.985	116.034	0.10245	0.288649	0.186199
D3800_02415	UPF0175 family protein	154.263	178.989	170.673	0.214477	0.145838	-0.0686385
D3800_02420	single-stranded DNA-binding protein	267.289	268.915	282.605	0.0087495	0.0803854	0.0716359
D3800_02425	ABC transporter permease subunit	27.9561	55.4711	34.1812	0.988574	0.290042	-0.698532
D3800_02430	hypothetical protein	1373.6	1359.77	1280.72	-0.0146033	-0.101007	-0.0864036
D3800_02435	shikimate dehydrogenase	35.0995	63.8399	45.3399	0.863008	0.369332	-0.493675
D3800_02440	AI-2E family transporter	29.5053	62.0045	56.7408	1.0714	0.943412	-0.127984
D3800_02445	EamA family transporter	39.3864	56.0725	48.405	0.509597	0.297461	-0.212137
D3800_02450	methyltransferase type 11	95.2628	113.617	94.3913	0.254195	-0.0132595	-0.267454
D3800_02455	MBL fold metallo-hydrolase	94.6232	106.131	84.2634	0.165576	-0.167287	-0.332863
D3800_02460	bifunctional demethylmenaquinone methyltransferase/2-methoxy-6-polyprenyl-1,4-benzoquinol methylase UbiE	178.71	185.485	116.404	0.053685	-0.618478	-0.672163
D3800_02465	DUF445 family protein	30.7966	53.9976	27.0194	0.810125	-0.188772	-0.998896
D3800_02470	DUF2993 domain-containing protein	29.0651	49.5905	47.8072	0.770778	0.717941	-0.0528363
D3800_02475	TPM domain-containing protein	230.301	253.095	176.902	0.13616	-0.380568	-0.516728
D3800_02480	GTP-binding protein	24.2433	55.1001	39.3368	1.18447	0.698294	-0.486178
D3800_02485	DUF948 domain-containing protein	79.875	109.058	83.0959	0.449284	0.0570336	-0.39225
D3800_02490	YtxH domain-containing protein	128.41	157.926	121.678	0.298487	-0.0776991	-0.376186
D3800_02495	glutaminase A	75.2587	96.4965	73.8691	0.358619	-0.0268874	-0.385506
D3800_02500	carbonic anhydrase	186.903	234.35	152.245	0.326373	-0.295901	-0.622275
D3800_02505	photosystem II reaction center protein PsbN	494.235	381.024	870.026	-0.375313	0.815863	1.19118
D3800_02510	alpha-mannosidase	22.2028	46.3188	34.3952	1.06086	0.631466	-0.42939
D3800_02525	2Fe-2S iron-sulfur cluster binding domain-containing protein	4983.33	5761.51	3571.81	0.209336	-0.480457	-0.689793
D3800_02530	peroxiredoxin	961.756	834.054	896.791	-0.20553	-0.1009	0.10463
D3800_02535	photosystem II complex extrinsic protein PsbU	3375.58	3012.31	2101.08	-0.164264	-0.684005	-0.519741
D3800_02540	L-aspartate oxidase	202.281	182.643	169.814	-0.147329	-0.252401	-0.105072
D3800_02545	HEAT repeat domain-containing protein	115.953	128.594	124.378	0.149292	0.101189	-0.0481028
D3800_02550	glycosyltransferase	27.6792	54.4737	31.4875	0.976758	0.185976	-0.790782
D3800_02555	SAM-dependent methyltransferase	2.07324	14.6526	1.72298	2.82119	-0.266985	-3.08818
D3800_02560	hypothetical protein	68.2531	121.273	44.5521	0.829295	-0.615402	-1.4447
D3800_02565	chromosome segregation protein SMC	21.0284	43.5869	19.1868	1.05155	-0.132227	-1.18378
D3800_02570	radical SAM protein	84.1169	93.8253	87.2108	0.157581	0.0521102	-0.105471
D3800_02575	hypothetical protein	56.8957	95.6469	67.5163	0.749398	0.246915	-0.502483
D3800_02580	DNA-directed RNA polymerase subunit gamma	488.472	580.673	485.118	0.24945	-0.00994144	-0.259391
D3800_02585	RidA family protein	78.0637	115.534	74.4905	0.565587	-0.0675952	-0.633183
D3800_02590	AAA family ATPase	3.54735	22.025	5.53154	2.63433	0.640941	-1.99339
D3800_02595	hypothetical protein	3.92198	17.7348	9.12146	2.17693	1.21768	-0.959246
D3800_02600	isoleucine--tRNA ligase	26.6768	48.0724	41.2011	0.849621	0.627096	-0.222525
D3800_02605	Uma2 family endonuclease	95.0749	93.9508	130.316	-0.0171593	0.454876	0.472035
D3800_02610	Uma2 family endonuclease	16.2031	40.1996	22.4489	1.31091	0.470376	-0.840538
D3800_02615	Uma2 family endonuclease	12.3166	34.0753	28.0202	1.46813	1.18587	-0.282262
D3800_02620	DUF29 family protein	20.4069	34.277	28.3704	0.74818	0.475328	-0.272852
D3800_02625	HDIG domain-containing protein	262.117	270.012	287.352	0.0428116	0.132607	0.0897957
D3800_02630	hypothetical protein	9.73223	41.695	4.39851	2.09903	-1.14575	-3.24479
D3800_02635	SUMF1/EgtB/PvdO family nonheme iron enzyme	67.5753	92.3672	47.0622	0.450884	-0.521927	-0.972812
D3800_02640	AAA domain-containing protein	4.79746	29.6582	7.35529	2.62809	0.616513	-2.01157
D3800_02645	hypothetical protein	4.23791	15.659	2.8657	1.88557	-0.564467	-2.45003
D3800_02650	NAD(P)H-quinone oxidoreductase subunit H	479.859	495.662	393.786	0.0467458	-0.285198	-0.331943
D3800_02655	L-glutamate gamma-semialdehyde dehydrogenase	90.9286	119.764	116.806	0.397389	0.361307	-0.0360823
D3800_02660	alpha-D-glucose phosphate-specific phosphoglucomutase	171.508	188.09	154.502	0.133148	-0.150653	-0.283801
D3800_02665	TerB family tellurite resistance protein	189.606	139.707	265.895	-0.440601	0.487852	0.928453
D3800_02670	16S rRNA (cytosine(967)-C(5))-methyltransferase	34.7302	59.5606	45.2081	0.778167	0.380391	-0.397776
D3800_02675	alpha/beta hydrolase	56.654	75.5437	63.0454	0.415134	0.154213	-0.260922
D3800_02680	helicase	19.1164	46.5575	30.6743	1.2842	0.682222	-0.601981
D3800_02685	helicase	11.9843	25.0039	16.9089	1.06101	0.496642	-0.564365
D3800_02690	PIN domain-containing protein	2.08548	8.16833	4.69175	1.96966	1.16975	-0.799915
D3800_02695	type II toxin-antitoxin system prevent-host-death family antitoxin	15.1426	33.9374	28.8681	1.16426	0.930867	-0.233397
D3800_02700	N-6 DNA methylase	22.2175	53.4203	25.1426	1.26569	0.178438	-1.08725
D3800_02705	NAD(P)H-hydrate dehydratase	46.1809	63.2992	42.1669	0.454891	-0.131187	-0.586078
D3800_02710	aspartate kinase	54.9672	81.3524	66.1034	0.565612	0.266152	-0.29946
D3800_02715	hypothetical protein	55.7905	59.1866	91.8249	0.0852514	0.718865	0.633613
D3800_02720	tetratricopeptide repeat protein	27.398	44.4303	37.0872	0.697475	0.436852	-0.260623
D3800_02725	hypothetical protein	14.9459	53.8652	12.7667	1.8496	-0.227368	-2.07697
D3800_02730	PIN domain-containing protein	4.94689	15.1733	5.59417	1.61694	0.177401	-1.43954
D3800_02735	tetratricopeptide repeat protein	7.88813	25.9934	8.40605	1.72039	0.091745	-1.62864
D3800_02740	addiction module toxin, HicA family	36.2688	69.1991	29.7574	0.932026	-0.285479	-1.2175
D3800_02745	type II toxin-antitoxin system HicB family antitoxin	61.6783	93.2549	55.9417	0.596418	-0.140839	-0.737257
D3800_02750	hypothetical protein	47.9546	80.0579	36.4966	0.739374	-0.393908	-1.13328
D3800_02755	histone deacetylase	36.4856	57.9229	22.4985	0.666806	-0.697497	-1.3643
D3800_02760	alpha/beta fold hydrolase	23.6558	42.68	19.3049	0.851368	-0.293224	-1.14459
D3800_02765	NAD(P)H-quinone oxidoreductase subunit J	431.386	422.01	404.616	-0.0317015	-0.0924243	-0.0607228
D3800_02770	NADH-quinone oxidoreductase subunit B	481.705	479.295	400.389	-0.00723435	-0.266747	-0.259513
D3800_02775	NAD(P)H-quinone oxidoreductase subunit 3	409.345	401.755	314.497	-0.0270017	-0.380271	-0.353269
D3800_02780	2Fe-2S iron-sulfur cluster binding domain-containing protein	2161.55	2017	1012.97	-0.0998599	-1.09348	-0.993619
D3800_02785	hydroxymethylbilane synthase	97.0084	143.411	104.971	0.563977	0.113803	-0.450174
D3800_02790	SUMF1/EgtB/PvdO family nonheme iron enzyme	44.4793	66.5064	54.0189	0.580359	0.280332	-0.300027
D3800_02795	hypothetical protein	220.083	254.053	237.217	0.207081	0.10816	-0.0989216
D3800_02800	alcohol dehydrogenase catalytic domain-containing protein	193.048	211.118	225.947	0.129094	0.227027	0.0979326
D3800_02805	molecular chaperone DnaK	257.109	243.897	367.052	-0.0761123	0.513601	0.589713
D3800_02810	molecular chaperone DnaJ	183.217	211.875	195.289	0.20966	0.0920588	-0.117601
D3800_02815	sulfurtransferase TusA family protein	137.947	132.618	145.175	-0.0568413	0.0736779	0.130519
D3800_02820	small ribosomal subunit biogenesis GTPase RsgA	36.6779	61.5065	46.1513	0.745827	0.331461	-0.414366
D3800_02825	hypothetical protein	6.36649	20.0261	8.87518	1.65331	0.479279	-1.17403
D3800_02830	DUF4101 domain-containing protein	42.0682	53.5876	25.9549	0.34917	-0.696722	-1.04589
D3800_02835	hypothetical protein	25.9829	27.8248	22.6963	0.0988093	-0.195104	-0.293914
D3800_02840	hypothetical protein	58.7161	60.2604	50.758	0.0374527	-0.210123	-0.247576
D3800_02845	histidine kinase	72.8761	79.6476	85.5715	0.128187	0.231685	0.103498
D3800_02850	ammonium transporter	35.563	68.0678	40.8923	0.936594	0.20145	-0.735144
D3800_02855	CPBP family intramembrane metalloprotease	25.9501	66.4224	24.3868	1.35593	-0.0896391	-1.44557
D3800_02860	ATP-dependent Clp protease adapter ClpS	227.925	229.517	265.185	0.0100396	0.218435	0.208396
D3800_02865	hypothetical protein	36.0011	83.916	55.4983	1.2209	0.624402	-0.596502
D3800_02870	DUF4351 domain-containing protein	44.5438	48.9344	44.1524	0.135626	-0.0127305	-0.148357
D3800_02875	DUF4351 domain-containing protein	70.6627	72.0557	68.1919	0.0281632	-0.0513481	-0.0795113
D3800_02880	DUF4351 domain-containing protein	66.1679	58.3256	75.2787	-0.182003	0.18611	0.368112
D3800_02885	primosomal protein N'	31.2064	53.0363	39.1945	0.765138	0.328809	-0.436329
D3800_02890	RNA polymerase sigma factor, RpoD/SigA family	209.638	147.161	229.365	-0.510512	0.129743	0.640255
D3800_02895	hypothetical protein	24.6168	50.8817	36.4921	1.0475	0.567942	-0.479561
D3800_02900	aminotransferase class V-fold PLP-dependent enzyme	26.7086	41.8299	11.8886	0.647233	-1.16773	-1.81496
D3800_02905	sigma-70 family RNA polymerase sigma factor	567.599	270.518	198.191	-1.06915	-1.51798	-0.44883
D3800_02910	Holliday junction branch migration DNA helicase RuvB	58.8262	81.3515	53.8432	0.467711	-0.127694	-0.595404
D3800_02915	imidazole glycerol phosphate synthase subunit HisF	43.6655	82.3359	37.0855	0.915026	-0.23564	-1.15067
D3800_02920	hypothetical protein	150.352	113.141	114.046	-0.410217	-0.398721	0.0114965
D3800_02930	AI-2E family transporter	17.7228	42.8842	11.6789	1.27484	-0.6017	-1.87654
D3800_02935	reverse transcriptase-like protein	15.8	43.418	20.6699	1.45837	0.387607	-1.07076
D3800_02940	(2Fe-2S) ferredoxin domain-containing protein	409.845	377.614	334.929	-0.118169	-0.291226	-0.173058
D3800_02945	formyltetrahydrofolate deformylase	96.0735	103.192	64.7708	0.103117	-0.568794	-0.671911
D3800_02950	DUF3782 domain-containing protein	41.5639	53.3972	38.5477	0.361432	-0.108685	-0.470117
D3800_02955	DUF3782 domain-containing protein	57.3731	61.5313	95.3525	0.100946	0.732897	0.631951
D3800_02960	MFS transporter	173.006	195.364	190.742	0.175344	0.140799	-0.0345453
D3800_02970	DUF58 domain-containing protein	63.4117	85.9387	87.332	0.438558	0.46176	0.0232017
D3800_02975	long-chain acyl-[acyl-carrier-protein] reductase	78.8617	105.926	77.5458	0.425666	-0.0242768	-0.449943
D3800_02980	aldehyde oxygenase (deformylating)	182.572	211.705	183.266	0.213591	0.0054748	-0.208116
D3800_02985	9,9'-di-cis-zeta-carotene desaturase	53.8299	84.965	65.8675	0.658461	0.29116	-0.367301
D3800_02990	phospholipid carrier-dependent glycosyltransferase	18.6778	53.0039	33.4071	1.50477	0.838828	-0.665946
D3800_02995	3-isopropylmalate dehydratase large subunit	227.389	224.086	268.841	-0.0211146	0.241587	0.262701
D3800_03000	glycosyl transferase family 4	32.0013	42.8834	21.8103	0.422288	-0.553123	-0.975412
D3800_03005	RelA/SpoT family protein	133.772	115.797	135.901	-0.208174	0.0227859	0.23096
D3800_03010	heterocyst frequency control protein PatD	31.0222	68.8555	35.6021	1.15027	0.19866	-0.95161
D3800_03015	dipeptide ABC transporter ATP-binding protein	13.0708	46.775	11.0271	1.83939	-0.24529	-2.08468
D3800_03020	hypothetical protein	25.5174	47.5648	44.7468	0.898412	0.810302	-0.0881092
D3800_03025	glycosyltransferase	24.686	51.9965	35.0114	1.07472	0.504135	-0.57059
D3800_03030	M48 family metalloprotease	14.2961	45.4229	18.2088	1.6678	0.34901	-1.31879
D3800_03035	hypothetical protein	363.236	316.662	581.009	-0.197965	0.677652	0.875617
D3800_03040	D-alanyl-D-alanine carboxypeptidase/D-alanyl-D-alanine-endopeptidase	99.7905	113.902	111.826	0.190821	0.164281	-0.0265404
D3800_03045	ATP-binding cassette domain-containing protein	37.0112	63.1564	38.3045	0.770966	0.0495532	-0.721413
D3800_03050	hypothetical protein	21.8168	46.0632	37.1101	1.07817	0.766373	-0.311802
D3800_03055	DUF262 domain-containing protein	6.5501	20.9852	6.95018	1.67979	0.0855345	-1.59425
D3800_03060	hypothetical protein	2.81644	15.8061	4.08686	2.48854	0.537119	-1.95142
D3800_03065	HAD family hydrolase	49.2641	63.6342	62.2694	0.369266	0.337988	-0.0312777
D3800_03070	hypothetical protein	88.1392	95.6277	77.0069	0.117644	-0.194796	-0.31244
D3800_03075	thioredoxin-disulfide reductase	78.4579	108.041	181.37	0.461592	1.20895	0.747356
D3800_03080	metal ABC transporter permease	31.2947	84.0859	23.3518	1.42595	-0.422384	-1.84833
D3800_03085	DUF3727 domain-containing protein	259.242	350.13	182.702	0.433589	-0.504813	-0.938402
D3800_03090	5'/3'-nucleotidase SurE	182.715	172.824	205.049	-0.0802962	0.166369	0.246665
D3800_03100	ATP-binding protein	14.9853	33.6634	19.3287	1.16763	0.367201	-0.800433
D3800_03105	NgoFVII family restriction endonuclease	48.7156	65.1469	41.8144	0.419312	-0.220385	-0.639697
D3800_03110	aldehyde dehydrogenase family protein	503.891	490.823	637.991	-0.0379093	0.340425	0.378334
D3800_03115	4-hydroxythreonine-4-phosphate dehydrogenase PdxA	276.696	253.421	174.689	-0.126762	-0.663512	-0.53675
D3800_03120	transposase	140.924	148.142	144.519	0.0720709	0.0363487	-0.0357222
D3800_03125	magnesium/cobalt transporter CorA	32.3699	61.0341	23.7155	0.914961	-0.448823	-1.36378
D3800_03130	CHAT domain-containing protein	19.8326	47.9029	16.7076	1.27224	-0.24737	-1.51961
D3800_03135	ISAs1-like element ISMae8 family transposase	13.2214	36.8549	16.4195	1.47898	0.312536	-1.16645
D3800_03140	hypothetical protein	7.76038	34.1761	6.54702	2.13879	-0.24529	-2.38408
D3800_03145	DNA polymerase III subunit delta	10.5715	36.3449	11.0714	1.78157	0.066654	-1.71492
D3800_03150	hypothetical protein	0.482127	31.7078	0.610116	6.03928	0.339673	-5.69961
D3800_03155	hypothetical protein	149.067	190.53	142.503	0.354052	-0.0649688	-0.419021
D3800_03160	transposase	95.0468	137.12	127.076	0.528735	0.41898	-0.109754
D3800_03165	AAA family ATPase	33.7986	51.1413	46.4449	0.597526	0.458559	-0.138967
D3800_03170	tetratricopeptide repeat protein	20.6714	37.9385	50.1647	0.876031	1.27904	0.403009
D3800_03175	hypothetical protein	9.89069	26.8285	13.3508	1.43963	0.432782	-1.00684
D3800_03180	D-alanyl-D-alanine carboxypeptidase family protein	12.3397	30.2788	16.2886	1.295	0.400555	-0.894447
D3800_03185	hypothetical protein	3.49053	24.9449	6.03735	2.83723	0.79047	-2.04676
D3800_03190	hypothetical protein	302.058	360.269	284.817	0.254247	-0.0847937	-0.339041
D3800_03195	hypothetical protein	1262.27	998.172	1210.95	-0.338659	-0.0598797	0.278779
D3800_03200	hypothetical protein	16.062	50.9088	20.3874	1.66426	0.344025	-1.32024
D3800_03205	hypothetical protein	25.6351	52.1582	19.6318	1.02477	-0.384925	-1.4097
D3800_03210	hypothetical protein	666.763	636.001	445.217	-0.0681453	-0.582664	-0.514519
D3800_03215	tetratricopeptide repeat protein	162.434	145.519	115.56	-0.158652	-0.491213	-0.332561
D3800_03220	YraN family protein	112.415	145.812	90.2449	0.375283	-0.316913	-0.692196
D3800_03225	DUF3110 domain-containing protein	267.247	277.845	251.881	0.0561045	-0.0854321	-0.141537
D3800_03230	DUF2996 domain-containing protein	214.581	239.889	225.735	0.160846	0.0731103	-0.0877356
D3800_03235	peptide deformylase	43.5987	72.7683	48.607	0.739023	0.156878	-0.582146
D3800_03240	chromosomal replication initiator protein DnaA	27.3057	47.1459	51.428	0.78793	0.913352	0.125423
D3800_03245	protoheme IX farnesyltransferase	251.016	175.478	650.342	-0.516486	1.37342	1.8899
D3800_03250	heme A synthase	570.331	318.076	1358.21	-0.842426	1.25183	2.09426
D3800_03255	cytochrome C oxidase subunit II	1051.27	581.511	1916.03	-0.85426	0.865982	1.72024
D3800_03260	cytochrome c oxidase subunit I	907.798	539.278	1388.78	-0.751341	0.613375	1.36472
D3800_03265	heme-copper oxidase subunit III	970.048	571.694	1550.55	-0.762812	0.676654	1.43947
D3800_03270	polyketide synthase	194.668	252.023	295.427	0.372543	0.601791	0.229248
D3800_03275	acyl-CoA dehydrogenase	69.8224	89.8016	116.067	0.363052	0.73319	0.370139
D3800_03280	calcium-binding protein	192.101	224.732	212.778	0.226338	0.147485	-0.0788535
D3800_03285	DUF29 family protein	12.8108	24.4893	19.454	0.934792	0.602707	-0.332085
D3800_03290	transposase	16.2556	36.9667	15.7938	1.18529	-0.0415767	-1.22687
D3800_03295	CHAT domain-containing protein	80.1842	104.868	71.6175	0.387183	-0.163005	-0.550188
D3800_03300	GxxExxY protein	23.8163	25.5725	49.5137	0.102645	1.05588	0.953235
D3800_03305	hypothetical protein	35.1817	53.8962	48.0278	0.615357	0.449045	-0.166312
D3800_03310	hypothetical protein	5.29335	44.4508	4.46571	3.06996	-0.24529	-3.31525
D3800_03315	sodium:proton antiporter	50.2596	90.9545	40.8631	0.855747	-0.298599	-1.15435
D3800_03320	hypothetical protein	77.2206	82.3487	65.1469	0.0927601	-0.24529	-0.33805
D3800_03325	addiction module toxin, HicA family	140.093	116.59	125.586	-0.264942	-0.157706	0.107235
D3800_03330	hypothetical protein	160.135	145.588	149.688	-0.137399	-0.0973321	0.0400665
D3800_03335	PEP-CTERM sorting domain-containing protein	55.5802	56.5192	69.7439	0.0241705	0.327498	0.303327
D3800_03340	hypothetical protein	55.0093	71.4271	64.6215	0.376796	0.232338	-0.144458
D3800_03345	ISAs1 family transposase	7.84251	31.7566	6.54702	2.01767	-0.260476	-2.27815
D3800_03350	DUF2281 domain-containing protein	4.61294	19.4161	4.67003	2.0735	0.0177444	-2.05575
D3800_03355	IS5 family transposase	14.3253	31.4542	20.1571	1.13468	0.492717	-0.641965
D3800_03360	phosphate acetyltransferase	77.1244	75.9355	83.3931	-0.0224137	0.11274	0.135154
D3800_03365	N-acetylmuramoyl-L-alanine amidase	21.8076	41.3262	27.2179	0.922229	0.319727	-0.602501
D3800_03370	redoxin domain-containing protein	799.762	641.665	1861.1	-0.31775	1.21851	1.53626
D3800_03375	family 10 glycosylhydrolase	68.4836	103.001	83.3328	0.588823	0.283127	-0.305697
D3800_03380	N-6 DNA methylase	9.95976	34.5864	9.40912	1.79602	-0.0820512	-1.87807
D3800_03385	glycosyltransferase	27.7405	69.223	26.2689	1.31925	-0.0786401	-1.39789
D3800_03390	carotenoid biosynthesis protein	187.192	281.386	180.33	0.588034	-0.0538728	-0.641906
D3800_03395	protein kinase	149.281	144.67	207.711	-0.0452611	0.476549	0.521811
D3800_03400	DUF1957 domain-containing protein	107.977	191.811	65.8051	0.828958	-0.714456	-1.54341
D3800_03405	histidine kinase	66.8102	89.4605	49.1263	0.421182	-0.443575	-0.864757
D3800_03410	alpha/beta fold hydrolase	68.2856	103.594	59.8931	0.601282	-0.189191	-0.790473
D3800_03420	ribonuclease III	67.1613	88.6739	65.0306	0.400881	-0.0465101	-0.447391
D3800_03425	WD40 repeat domain-containing protein	103.324	107.623	132.448	0.0588097	0.358258	0.299449
D3800_03430	hypothetical protein	100.046	116.99	167.521	0.225721	0.743672	0.517951
D3800_03435	glutamate--cysteine ligase	72.6333	87.5814	66.0257	0.269994	-0.137604	-0.407597
D3800_03440	Holliday junction resolvase RuvX	34.6837	73.1129	36.961	1.07587	0.091745	-0.984124
D3800_03445	EamA family transporter	53.0307	70.8502	83.8231	0.417944	0.66052	0.242576
D3800_03450	VWA domain-containing protein	141.646	112.352	250.458	-0.334257	0.82228	1.15654
D3800_03455	aluminum resistance family protein	247.788	207.5	292.663	-0.255996	0.240137	0.496133
D3800_03460	efflux RND transporter periplasmic adaptor subunit	670.095	451.367	641.681	-0.570064	-0.0625099	0.507554
D3800_03465	ATP-binding cassette domain-containing protein	1194.35	834.176	1049.64	-0.517797	-0.186332	0.331465
D3800_03470	hypothetical protein	2034.49	1451.59	1746.68	-0.487034	-0.220054	0.26698
D3800_03475	ATP-binding cassette domain-containing protein	40.1714	68.3879	57.6822	0.767572	0.521958	-0.245614
D3800_03480	FtsX-like permease family protein	48.7746	65.6945	73.9791	0.429642	0.600988	0.171346
D3800_03485	aluminum resistance protein	115.668	146.672	83.8778	0.342599	-0.463636	-0.806234
D3800_03490	acyl-CoA desaturase	1842.97	1812.86	2505.99	-0.0237696	0.443343	0.467113
D3800_03495	hypothetical protein	9.41593	57.5611	15.1309	2.61192	0.684321	-1.9276
D3800_03500	1-deoxy-D-xylulose-5-phosphate reductoisomerase	41.7033	76.584	20.5099	0.876881	-1.02384	-1.90072
D3800_03505	glutamate-5-semialdehyde dehydrogenase	42.1046	56.8286	46.8462	0.43264	0.153954	-0.278685
D3800_03510	riboflavin synthase	50.3091	78.846	49.1416	0.64822	-0.0338729	-0.682093
D3800_03515	DUF4411 family protein	6.75899	22.1381	14.6972	1.71165	1.12066	-0.590991
D3800_03520	ImmA/IrrE family metallo-endopeptidase	5.28391	18.7057	6.49558	1.8238	0.297852	-1.52595
D3800_03525	adenosylhomocysteinase	1019.45	974.82	1621.42	-0.0645764	0.669474	0.73405
D3800_03530	DedA family protein	57.342	77.3118	108.8	0.431096	0.924014	0.492919
D3800_03535	hypothetical protein	20.2118	37.0768	33.3193	0.875315	0.721157	-0.154157
D3800_03540	hypothetical protein	118.172	102.331	63.0454	-0.207653	-0.906431	-0.698779
D3800_03545	DUF433 domain-containing protein	52.2111	70.8767	47.9145	0.440955	-0.123895	-0.56485
D3800_03550	hypothetical protein	39.5472	44.8152	28.1194	0.180413	-0.492012	-0.672425
D3800_03555	iron chelate uptake ABC transporter family permease subunit	16.1832	45.0461	10.3962	1.47691	-0.638435	-2.11534
D3800_03560	cofactor assembly of complex C subunit B	27.9912	62.3629	29.737	1.15571	0.0872854	-1.06843
D3800_03565	1,4-dihydroxy-2-naphthoyl-CoA hydrolase	7.4192	36.9982	7.34773	2.31812	-0.0139644	-2.33209
D3800_03570	DUF1361 domain-containing protein	1.56576	30.4057	2.16156	4.2794	0.465203	-3.8142
D3800_03575	Rieske 2Fe-2S domain-containing protein	24.4752	52.1773	25.8105	1.0921	0.0766381	-1.01546
D3800_03580	DNA phosphorothioation-associated protein 4	7.71403	28.6131	8.05354	1.89112	0.0621385	-1.82898
D3800_03585	phospholipid carrier-dependent glycosyltransferase	44.0778	72.6526	36.4737	0.720961	-0.273196	-0.994157
D3800_03590	peptidylprolyl isomerase	184.28	215.119	162.667	0.223241	-0.179974	-0.403214
D3800_03595	2,3-diketo-5-methylthiopentyl-1-phosphate enolase	66.8898	88.6731	75.5567	0.40671	0.175774	-0.230936
D3800_03600	serine--tRNA ligase	47.352	98.9924	45.428	1.06389	-0.0598444	-1.12374
D3800_03605	peptidoglycan DD-metalloendopeptidase family protein	87.8166	126.051	108.212	0.521446	0.301297	-0.220148
D3800_03610	lipopolysaccharide heptosyltransferase family protein	193.599	211.507	193.85	0.127638	0.00187035	-0.125767
D3800_03615	DUF177 domain-containing protein	467.895	427.684	460.38	-0.129641	-0.0233623	0.106279
D3800_03620	tetratricopeptide repeat protein	16.2619	39.2682	20.2221	1.27187	0.314435	-0.95743
D3800_03625	DEAD/DEAH box helicase	68.2674	94.7492	62.942	0.472918	-0.117172	-0.59009
D3800_03630	diguanylate cyclase	20.2838	52.0491	25.2181	1.35955	0.314137	-1.04541
D3800_03635	transporter substrate-binding domain-containing protein	12.7126	38.7453	13.7685	1.60776	0.115112	-1.49265
D3800_03640	tetratricopeptide repeat protein	35.9871	50.9592	34.2347	0.501863	-0.0720215	-0.573885
D3800_03645	SLC13 family permease	24.2373	53.5769	37.9533	1.14438	0.646996	-0.497385
D3800_03650	HAD-IC family P-type ATPase	83.3876	121.1	104.178	0.538296	0.321144	-0.217152
D3800_03655	15-cis-phytoene desaturase	117.468	151.468	131.166	0.366743	0.159126	-0.207617
D3800_03660	phytoene synthase	445.494	502.508	370.974	0.173739	-0.264088	-0.437827
D3800_03665	hypothetical protein	695.409	771.517	793.182	0.149837	0.189791	0.0399543
D3800_03670	peptidoglycan-binding protein	250.328	254.912	195.736	0.0261803	-0.354914	-0.381095
D3800_03675	hypothetical protein	102.183	105.182	87.4587	0.0417228	-0.224489	-0.266212
D3800_03680	N-acetylmuramoyl-L-alanine amidase	123.021	106.813	102.735	-0.203814	-0.259971	-0.0561562
D3800_03685	hypothetical protein	214.118	150.879	207.544	-0.505016	-0.0449913	0.460025
D3800_03690	hypothetical protein	284.157	246.779	263.39	-0.203468	-0.109491	0.0939773
D3800_03695	pirin family protein	110.315	108.796	123.634	-0.0200061	0.164449	0.184455
D3800_03700	Uma2 family endonuclease	23.8114	37.2908	36.6525	0.647168	0.62226	-0.0249078
D3800_03705	enediyne biosynthesis protein UnbU	12.7317	32.0366	10.5076	1.3313	-0.276999	-1.60829
D3800_03710	IS200/IS605 family element transposase accessory protein TnpB	2.64593	13.4696	2.53388	2.34786	-0.0624259	-2.41029
D3800_03720	acyl-CoA dehydrogenase	197.781	277.009	146.9	0.486025	-0.429076	-0.915102
D3800_03725	transposase	142.293	188.079	103.118	0.402467	-0.464572	-0.867039
D3800_03730	prohibitin family protein	86.529	117.429	66.8945	0.44053	-0.371298	-0.811828
D3800_03735	EVE domain-containing protein	18.6351	38.3223	13.1677	1.04016	-0.50102	-1.54118
D3800_03740	sensor histidine kinase	141.256	152.168	77.5038	0.107359	-0.86597	-0.973328
D3800_03750	hypothetical protein	22.1509	67.5763	25.3186	1.60915	0.192831	-1.41632
D3800_03755	glycerol-3-phosphate 1-O-acyltransferase PlsY	72.1075	105.951	76.9817	0.555173	0.0943657	-0.460807
D3800_03760	3-oxoacyl-ACP reductase FabG	108.294	135.714	108.264	0.32562	-0.000392058	-0.326013
D3800_03765	ATP-binding cassette domain-containing protein	31.1155	70.4959	39.0439	1.17991	0.327463	-0.852443
D3800_03770	PEP-CTERM sorting domain-containing protein	11.0128	39.7316	9.95453	1.85111	-0.145754	-1.99686
D3800_03775	UDP-3-O-(3-hydroxymyristoyl)glucosamine N-acyltransferase	81.8985	99.0257	143.172	0.273967	0.805837	0.531871
D3800_03780	putative addiction module antidote protein	87.4807	89.4134	118.64	0.0315259	0.439553	0.408027
D3800_03785	TolC family protein	287.68	272.889	528.695	-0.0761483	0.87797	0.954118
D3800_03790	glycine oxidase ThiO	148.96	163.619	186.84	0.135411	0.326876	0.191465
D3800_03795	hypothetical protein	84.9558	106.553	78.0073	0.326785	-0.123103	-0.449887
D3800_03800	ATP-binding cassette domain-containing protein	146.587	273.358	162.214	0.899038	0.146144	-0.752895
D3800_03805	ATP-binding cassette domain-containing protein	106.99	245.121	134.233	1.19603	0.327268	-0.868758
D3800_03810	nitrate ABC transporter permease	103.755	135.162	126.502	0.381505	0.285978	-0.0955272
D3800_03815	bicarbonate-binding protein	271.365	326.774	287.092	0.268056	0.0812793	-0.186777
D3800_03820	hypothetical protein	18.1682	34.8449	33.8363	0.939529	0.897154	-0.0423748
D3800_03825	ATP-binding cassette domain-containing protein	37.6864	58.4419	44.403	0.632961	0.236615	-0.396345
D3800_03830	metallophosphoesterase	12.8956	37.0466	9.62751	1.52247	-0.421643	-1.94411
D3800_03835	hypothetical protein	60.8735	84.533	107.571	0.473701	0.821405	0.347704
D3800_03840	clan AA aspartic protease	18.395	67.7474	18.5499	1.88085	0.0120979	-1.86876
D3800_03845	hypothetical protein	23.881	51.6258	25.4923	1.11223	0.0941965	-1.01803
D3800_03850	DUF4263 domain-containing protein	24.4843	43.7829	23.0955	0.838512	-0.0842431	-0.922755
D3800_03855	type II toxin-antitoxin system PemK/MazF family toxin	16.6221	49.8269	17.3227	1.58382	0.0595646	-1.52426
D3800_03860	AbrB/MazE/SpoVT family DNA-binding domain-containing protein	21.9576	60.19	21.9491	1.4548	-0.000556392	-1.45536
D3800_03865	YdiU family protein	21.3963	48.9692	32.3323	1.19451	0.595618	-0.598896
D3800_03870	chlororespiratory reduction protein 7	35.6269	56.8735	19.3535	0.674789	-0.880376	-1.55516
D3800_03875	DNA sulfur modification protein DndE	25.6216	46.4717	16.2117	0.858994	-0.660327	-1.51932
D3800_03880	cupin domain-containing protein	62.6899	68.0258	84.6609	0.117851	0.433464	0.315613
D3800_03885	methyltransferase domain-containing protein	19.4179	40.8037	28.8917	1.07131	0.573263	-0.498048
D3800_03890	taurine catabolism dioxygenase TauD	5.17735	23.0767	7.91158	2.15615	0.611752	-1.5444
D3800_03895	SagB/ThcOx family dehydrogenase	75.4695	99.8436	60.8232	0.403775	-0.311273	-0.715048
D3800_03900	flotillin family protein	117.123	137.465	174.2	0.231039	0.572718	0.341678
D3800_03905	cupin domain-containing protein	109.129	145.912	140.501	0.419067	0.364547	-0.0545202
D3800_03910	bifunctional adenosylcobinamide kinase/adenosylcobinamide-phosphate guanylyltransferase	96.4175	138.552	97.8574	0.523062	0.0213861	-0.501676
D3800_03915	methyltransferase domain-containing protein	107.949	127.122	93.783	0.235866	-0.202953	-0.438819
D3800_03920	3-isopropylmalate dehydratase small subunit	136.789	152.88	107.145	0.160443	-0.35239	-0.512833
D3800_03925	AAA family ATPase	3.97981	20.2791	4.43416	2.34922	0.155961	-2.19326
D3800_03930	FUSC family protein	9.31616	43.766	15.9726	2.232	0.777794	-1.45421
D3800_03935	hypothetical protein	33.1787	61.7989	42.6145	0.897324	0.361086	-0.536238
D3800_03940	DNA-directed RNA polymerase subunit omega	775.418	561.622	1019.34	-0.465375	0.394595	0.859969
D3800_03945	DUF3782 domain-containing protein	71.2499	87.6995	105.685	0.299681	0.568815	0.269134
D3800_03950	SufE family protein	264.363	265.576	269.351	0.00660437	0.0269703	0.020366
D3800_03955	transcriptional repressor	218.747	235.564	189.958	0.10686	-0.203577	-0.310437
D3800_03960	DnaJ domain-containing protein	14.0251	43.0072	16.7623	1.61657	0.25721	-1.35936
D3800_03965	molybdenum cofactor guanylyltransferase	9.04046	47.1045	15.6845	2.3814	0.794867	-1.58653
D3800_03970	aminotransferase class I/II-fold pyridoxal phosphate-dependent enzyme	21.9862	52.8513	21.9	1.26534	-0.00567224	-1.27101
D3800_03975	cyanoexosortase B	94.5751	122.067	127.009	0.368143	0.425402	0.0572594
D3800_03980	cyanoexosortase B system-associated protein	191.956	213.295	243.218	0.15207	0.341476	0.189405
D3800_03985	polysaccharide export protein	129.139	153.436	162.583	0.248714	0.332251	0.0835366
D3800_03990	AAA family ATPase	126.165	141.737	173.005	0.167902	0.455508	0.287606
D3800_03995	family 10 glycosylhydrolase	65.8739	80.4991	68.8125	0.289265	0.0629632	-0.226302
D3800_04000	hypothetical protein	19.6763	36.5377	23.3077	0.892926	0.244348	-0.648578
D3800_04005	DUF3370 family protein	50.6519	79.6032	79.1462	0.65221	0.643903	-0.00830663
D3800_04010	hypothetical protein	441.802	400.202	603.218	-0.142671	0.449281	0.591953
D3800_04015	AMP-binding protein	135.144	95.7877	357.113	-0.496583	1.40188	1.89847
D3800_04020	Uma2 family endonuclease	2.5795	30.9752	2.88025	3.58595	0.1591	-3.42685
D3800_04025	Uma2 family endonuclease	2.68869	30.3724	2.60187	3.49779	-0.0473506	-3.54514
D3800_04030	hypothetical protein	16.6379	27.0031	10.7058	0.69865	-0.63608	-1.33473
D3800_04035	precorrin-2 C(20)-methyltransferase	24.0407	46.0435	18.1893	0.937521	-0.402391	-1.33991
D3800_04040	precorrin-8X methylmutase	21.525	41.3118	26.6057	0.940541	0.305725	-0.634816
D3800_04045	precorrin-3B synthase	26.3363	45.7244	24.4483	0.795912	-0.107316	-0.903228
D3800_04050	DUF3782 domain-containing protein	15.6539	47.5951	13.7373	1.60429	-0.188428	-1.79272
D3800_04055	DUF3782 domain-containing protein	14.6543	49.5595	14.2083	1.75784	-0.0445926	-1.80243
D3800_04060	DUF3782 domain-containing protein	14.7421	35.8863	14.787	1.28349	0.00438604	-1.2791
D3800_04065	precorrin-6y C5,15-methyltransferase (decarboxylating) subunit CbiE	55.7204	96.7792	42.0302	0.796491	-0.406777	-1.20327
D3800_04070	IS4 family transposase	22.3026	39.0321	19.3482	0.807451	-0.205006	-1.01246
D3800_04075	IS630 family transposase	10.5318	26.8501	16.3657	1.35017	0.635914	-0.714256
D3800_04080	MBL fold metallo-hydrolase	343.08	302.015	357.089	-0.183929	0.0577365	0.241665
D3800_04085	IS5/IS1182 family transposase	3.84971	10.4847	3.05675	1.44547	-0.332753	-1.77822
D3800_04090	glucokinase	126.077	136.722	138.844	0.116942	0.139165	0.0222237
D3800_04095	hypothetical protein	123.618	159.329	129.567	0.366114	0.0678083	-0.298305
D3800_04100	hypothetical protein	24.2652	74.7499	35.1571	1.62319	0.534929	-1.08826
D3800_04105	NAD(P)-binding protein	128.496	117.11	126.643	-0.133857	-0.020958	0.112899
D3800_04115	insulinase family protein	166.63	170.803	182.45	0.0356909	0.130859	0.0951676
D3800_04120	phosphotransferase	87.6967	118.364	58.652	0.432637	-0.580342	-1.01298
D3800_04125	Uma2 family endonuclease	15.7805	51.1729	22.6579	1.69724	0.521876	-1.17536
D3800_04130	undecaprenyldiphospho-muramoylpentapeptide beta-N-acetylglucosaminyltransferase	54.1477	85.6203	44.2726	0.661054	-0.290484	-0.951538
D3800_04135	nuclear transport factor 2 family protein	53.8387	75.5367	76.3576	0.488536	0.504128	0.0155923
D3800_04140	transglutaminase family protein	35.0381	52.9421	61.5212	0.595491	0.81216	0.216669
D3800_04145	hypothetical protein	6.72567	45.294	7.18717	2.75157	0.0957469	-2.65582
D3800_04150	YgcG family protein	108.686	142.854	76.6499	0.394382	-0.503807	-0.898188
D3800_04155	response regulator	15.2582	44.9043	12.7032	1.55727	-0.264399	-1.82167
D3800_04160	hypothetical protein	120.359	109.256	85.1739	-0.13963	-0.498864	-0.359234
D3800_04165	hypothetical protein	109.86	111.192	59.0387	0.0173915	-0.895926	-0.913318
D3800_04170	single-stranded-DNA-specific exonuclease RecJ	17.9123	35.608	9.47124	0.991252	-0.919324	-1.91058
D3800_04175	glutamate 5-kinase	30.4032	65.1018	24.09	1.09848	-0.335789	-1.43427
D3800_04180	allophycocyanin subunit beta	1242.8	1408.87	857.788	0.180945	-0.534899	-0.715844
D3800_04185	hypothetical protein	385.821	463.543	335.765	0.264774	-0.200477	-0.465251
D3800_04190	Holliday junction resolvase RuvX	210.995	239.811	199.31	0.184686	-0.082194	-0.26688
D3800_04195	GNAT family N-acetyltransferase	288.918	270.171	282.882	-0.0967874	-0.0304629	0.0663245
D3800_04200	DNA recombination-mediator protein A	310.769	369.633	265.91	0.25025	-0.224907	-0.475156
D3800_04205	MAPEG family protein	141.327	196.357	130.448	0.474444	-0.115558	-0.590002
D3800_04210	adenosine deaminase	91.6138	89.6489	124.492	-0.0312794	0.442415	0.473695
D3800_04215	hypothetical protein	182.481	168.853	338.67	-0.111974	0.892136	1.00411
D3800_04220	alpha/beta fold hydrolase	133.608	161.984	203.274	0.277846	0.605421	0.327575
D3800_04225	hypothetical protein	1275.95	1665.8	1149.46	0.384647	-0.150614	-0.535261
D3800_04230	IS630 family transposase	240.38	376.139	226.963	0.645948	-0.0828595	-0.728808
D3800_04235	hypothetical protein	20.261	34.6091	15.1769	0.772444	-0.416833	-1.18928
D3800_04240	DUF4127 family protein	12.7268	29.0065	7.44364	1.18851	-0.773786	-1.96229
D3800_04245	hypothetical protein	13.29	49.0578	7.95231	1.88414	-0.740893	-2.62503
D3800_04250	hypothetical protein	21.4591	47.6862	8.67597	1.15199	-1.30649	-2.45848
D3800_04255	SH3 domain-containing protein	150.53	188.152	78.9545	0.321848	-0.930954	-1.2528
D3800_04260	hypothetical protein	117.656	116.49	51.7925	-0.0143642	-1.18376	-1.16939
D3800_04265	hypothetical protein	187.545	200.865	97.3885	0.0989891	-0.945415	-1.0444
D3800_04270	hypothetical protein	83.4846	124.04	69.6401	0.571223	-0.261592	-0.832815
D3800_04275	cysteine synthase A	195.511	198.751	208.168	0.0237089	0.0904951	0.0667862
D3800_04280	hypothetical protein	14.2561	24.6794	13.967	0.791727	-0.0295613	-0.821289
D3800_04285	hypothetical protein	50.1491	79.5452	51.8952	0.66555	0.049376	-0.616174
D3800_04290	hypothetical protein	60.3815	57.2466	58.2539	-0.0769186	-0.0517524	0.0251662
D3800_04295	carboxypeptidase	1.08478	23.7809	0.610116	4.45432	-0.830252	-5.28457
D3800_04300	hypothetical protein	1.06757	5.42959	0.450324	2.34652	-1.24529	-3.59181
D3800_04305	hypothetical protein	1.04461	9.63918	0.203372	3.20595	-2.36077	-5.56672
D3800_04310	hypothetical protein	21.6716	41.4146	29.8415	0.934335	0.461514	-0.472822
D3800_04315	FAD-containing oxidoreductase	13.7873	47.4555	19.4268	1.78323	0.494703	-1.28853
D3800_04320	DUF565 domain-containing protein	69.2232	70.0821	74.3272	0.0177888	0.102633	0.0848445
D3800_04325	DUF3611 family protein	155.027	146.401	133.322	-0.0826015	-0.217603	-0.135002
D3800_04330	DnaJ domain-containing protein	50.4263	81.644	37.1694	0.695172	-0.440061	-1.13523
D3800_04335	PD-(D/E)XK nuclease family protein	38.918	54.5822	33.822	0.487992	-0.202477	-0.690469
D3800_04340	precorrin-6Y C5,15-methyltransferase subunit CbiT	41.8789	60.9125	71.4301	0.540513	0.770307	0.229794
D3800_04345	phosphatidate cytidylyltransferase	153.122	184.459	89.3761	0.268615	-0.776725	-1.04534
D3800_04350	uroporphyrinogen-III C-methyltransferase	65.0414	94.3314	56.5913	0.53638	-0.200777	-0.737157
D3800_04355	IS4-like element ISMae7 family transposase	27.5251	56.5629	27.4883	1.03911	-0.00193094	-1.04104
D3800_04360	molybdate ABC transporter permease subunit	8.19222	36.5853	9.19455	2.15894	0.166524	-1.99242
D3800_04365	molybdate ABC transporter substrate-binding protein	13.9345	51.7929	12.9409	1.89409	-0.106729	-2.00082
D3800_04370	hypothetical protein	33.83	61.2108	26.5391	0.855483	-0.350183	-1.20567
D3800_04375	glycosyltransferase	80.2114	99.8349	66.168	0.315737	-0.277673	-0.593411
D3800_04380	glycosyltransferase	41.796	66.5042	25.9468	0.67008	-0.687808	-1.35789
D3800_04385	hypothetical protein	24.2392	40.4267	26.5518	0.737963	0.131466	-0.606497
D3800_04390	sugar transferase	69.3068	81.5581	65.6118	0.234832	-0.0790406	-0.313873
D3800_04395	glycosyltransferase	39.0857	59.9316	64.9149	0.616675	0.731907	0.115232
D3800_04400	glycosyltransferase	35.4477	52.9451	35.3516	0.578806	-0.00391446	-0.58272
D3800_04405	Uma2 family endonuclease	35.5131	58.3154	38.8315	0.715526	0.128875	-0.586651
D3800_04415	prolipoprotein diacylglyceryl transferase	81.2553	96.9098	72.9906	0.25418	-0.154752	-0.408933
D3800_04420	branched-chain amino acid ABC transporter permease	27.1101	74.8152	20.1666	1.4645	-0.426866	-1.89137
D3800_04425	gfo/Idh/MocA family oxidoreductase	130.743	158.546	111.778	0.278165	-0.226103	-0.504268
D3800_04430	hypothetical protein	462.187	646.007	640.596	0.483074	0.470939	-0.012135
D3800_04435	DUF721 domain-containing protein	28.9276	55.4675	29.6923	0.939197	0.037644	-0.901553
D3800_04440	hypothetical protein	45.341	97.0631	53.1109	1.09811	0.228193	-0.869913
D3800_04445	PspA/IM30 family protein	100.527	115.045	139.391	0.194615	0.471556	0.276941
D3800_04450	PspA/IM30 family protein	581.559	519.908	670.334	-0.161669	0.204954	0.366623
D3800_04455	hypothetical protein	52.8089	54.9399	89.7766	0.0570727	0.765557	0.708485
D3800_04460	hypothetical protein	232.112	212.221	334.976	-0.129255	0.529236	0.658492
D3800_04465	hypothetical protein	14.9459	26.857	16.8768	0.845546	0.175286	-0.670261
D3800_04470	Re/Si-specific NAD(P)(+) transhydrogenase subunit alpha	543.907	368.334	633.68	-0.562345	0.220395	0.78274
D3800_04475	NAD(P) transhydrogenase subunit alpha	724.802	510.733	707.637	-0.505018	-0.0345783	0.47044
D3800_04480	NAD synthetase	839.102	621.588	858.678	-0.432889	0.0332701	0.466159
D3800_04485	hypothetical protein	402.232	346.389	580.175	-0.215636	0.528459	0.744096
D3800_04490	transposase	154.767	144.336	156.965	-0.100665	0.0203462	0.121011
D3800_04495	DUF814 domain-containing protein	28.7003	58.9288	20.1264	1.03791	-0.511975	-1.54988
D3800_04500	ATP-binding cassette domain-containing protein	13.2188	41.5894	10.5916	1.65362	-0.319672	-1.97329
D3800_04505	FtsX-like permease family protein	6.8549	24.9111	6.63635	1.86158	-0.0467443	-1.90832
D3800_04510	biotin/lipoyl-binding protein	53.7511	70.1834	55.926	0.384836	0.0572236	-0.327612
D3800_04515	hypothetical protein	6.68634	30.8104	7.18938	2.20413	0.104652	-2.09948
D3800_04520	hypothetical protein	7.35243	13.5709	5.18599	0.884228	-0.503602	-1.38783
D3800_04525	tryptophan halogenase	6.50707	22.0661	8.42749	1.76175	0.373096	-1.38865
D3800_04530	NAD(P)-binding protein	9.39458	36.0167	9.56073	1.93877	0.0252912	-1.91348
D3800_04535	SDR family NAD(P)-dependent oxidoreductase	33.0693	64.4562	28.8917	0.962826	-0.194841	-1.15767
D3800_04540	tryptophan halogenase	4.6273	27.3141	3.88293	2.5614	-0.253026	-2.81443
D3800_04545	hypothetical protein	4.81847	43.8415	5.33086	3.18565	0.145793	-3.03986
D3800_04550	SDR family NAD(P)-dependent oxidoreductase	9.5394	38.4698	10.46	2.01176	0.132919	-1.87884
D3800_04555	acyltransferase domain-containing protein	24.6497	50.9929	27.2803	1.04872	0.146289	-0.902436
D3800_04560	glycine cleavage system aminomethyltransferase GcvT	71.4083	112.348	79.755	0.653816	0.159482	-0.494334
D3800_04565	hypothetical protein	85.218	122.506	84.9453	0.523618	-0.00462339	-0.528242
D3800_04570	hypothetical protein	23.4059	54.3029	11.4195	1.21416	-1.03537	-2.24953
D3800_04575	tetratricopeptide repeat protein	23.6336	48.8484	28.337	1.04747	0.261849	-0.785625
D3800_04580	tRNA preQ1(34) S-adenosylmethionine ribosyltransferase-isomerase QueA	328.974	343.246	415.479	0.0612689	0.336804	0.275535
D3800_04585	hypothetical protein	272.361	271.715	229.873	-0.00342205	-0.244681	-0.241259
D3800_04590	cytochrome D ubiquinol oxidase subunit II	20.9498	54.171	18.9675	1.37058	-0.14341	-1.51399
D3800_04595	hypothetical protein	103.027	137.559	107.766	0.41703	0.0648701	-0.35216
D3800_04600	DUF3252 domain-containing protein	213.612	272.441	210.087	0.350955	-0.0240072	-0.374962
D3800_04605	hypothetical protein	34.1265	62.6462	25.8486	0.876333	-0.400808	-1.27714
D3800_04610	serine/threonine protein kinase	29.0522	70.3654	65.8789	1.27622	1.18117	-0.0950507
D3800_04615	lignostilbene-alpha,beta-dioxygenase	49.9502	77.9661	64.8201	0.642357	0.375951	-0.266406
D3800_04620	AAA family ATPase	10.0149	35.7691	14.7106	1.83656	0.554702	-1.28186
D3800_04625	hypothetical protein	179.763	182.217	181.832	0.0195594	0.016503	-0.00305637
D3800_04630	hypothetical protein	245.484	224.613	551.054	-0.128185	1.16657	1.29475
D3800_04635	peptide chain release factor N(5)-glutamine methyltransferase	133.095	130.828	276.203	-0.0247827	1.05327	1.07806
D3800_04640	hypothetical protein	43.5853	63.1719	51.5634	0.53544	0.242504	-0.292936
D3800_04645	orotidine-5'-phosphate decarboxylase	70.1309	116.407	57.3875	0.731059	-0.289315	-1.02037
D3800_04650	MEKHLA domain-containing protein	45.5128	97.5079	36.607	1.09925	-0.314152	-1.4134
D3800_04655	amidohydrolase	48.176	90.2511	31.3947	0.905631	-0.617793	-1.52342
D3800_04660	NADPH-dependent 7-cyano-7-deazaguanine reductase QueF	177.539	167.398	567.408	-0.0848572	1.67625	1.7611
D3800_04665	tetratricopeptide repeat protein	27.94	59.0939	37.9684	1.08068	0.442468	-0.638211
D3800_04670	DNA polymerase subunit beta	11.4382	18.1343	30.1074	0.664858	1.39626	0.731398
D3800_04675	DUF86 domain-containing protein	11.7994	20.9694	20.2409	0.829573	0.778557	-0.0510159
D3800_04680	type II toxin-antitoxin system HicB family antitoxin	26.1554	48.4099	27.7794	0.888195	0.0869064	-0.801289
D3800_04685	addiction module toxin, HicA family	33.8121	57.2362	23.5645	0.75939	-0.520924	-1.28031
D3800_04690	DUF2442 domain-containing protein	32.0527	49.6445	26.8892	0.631188	-0.253418	-0.884606
D3800_04695	DUF4160 domain-containing protein	15.7027	42.0052	16.7589	1.41956	0.0939161	-1.32564
D3800_04700	Uma2 family endonuclease	7.70173	25.3559	7.91284	1.71907	0.039013	-1.68005
D3800_04705	hypothetical protein	21.9207	33.3764	34.0445	0.606533	0.635128	0.0285955
D3800_04710	putative toxin-antitoxin system toxin component, PIN family	15.5687	24.9012	25.7435	0.67757	0.725564	0.0479941
D3800_04715	putative toxin-antitoxin system toxin component, PIN family	9.7375	11.4379	18.3405	0.232196	0.913408	0.681212
D3800_04720	hypothetical protein	8.30329	13.2898	8.51666	0.678568	0.0366035	-0.641965
D3800_04725	tRNA-specific adenosine deaminase	116.125	111.233	85.5124	-0.0620935	-0.441476	-0.379383
D3800_04730	glutaredoxin 3	194.438	169.882	135.964	-0.194777	-0.516087	-0.32131
D3800_04735	5-formyltetrahydrofolate cyclo-ligase	63.6201	76.3646	52.9986	0.263422	-0.263529	-0.526951
D3800_04740	hypothetical protein	454.864	453.711	552.42	-0.00365982	0.280332	0.283991
D3800_04745	aldo/keto reductase	95.4682	110.787	81.9217	0.214703	-0.220775	-0.435478
D3800_04750	hypothetical protein	65.0707	84.4127	75.3971	0.375452	0.212501	-0.16295
D3800_04755	N-acetylglucosamine-6-phosphate deacetylase	28.0236	52.5055	29.7495	0.905826	0.0862242	-0.819602
D3800_04760	serine/threonine protein phosphatase	93.1159	94.8966	122.332	0.027328	0.3937	0.366371
D3800_04765	tetratricopeptide repeat protein	24.8551	38.1943	29.6521	0.619815	0.254591	-0.365224
D3800_04770	VOC family protein	31.4347	81.7808	34.8987	1.37941	0.150816	-1.22859
D3800_04775	tryptophan-rich sensory protein	43.6701	84.2259	59.6961	0.947617	0.45099	-0.496627
D3800_04780	3-hydroxyacyl-ACP dehydratase FabZ	108.825	154.125	165.731	0.502094	0.606829	0.104735
D3800_04785	SpoIID/LytB domain-containing protein	147.807	167.286	256.031	0.178602	0.792598	0.613996
D3800_04790	AAA family ATPase	38.8798	46.1781	47.9949	0.248188	0.303859	0.0556713
D3800_04795	tetratricopeptide repeat protein	10.7588	24.8015	9.54453	1.2049	-0.172777	-1.37768
D3800_04800	hydroxylamine reductase	446.974	216.819	672.321	-1.0437	0.58896	1.63266
D3800_04805	bidirectional hydrogenase complex protein HoxU	413.358	227.22	682.789	-0.863302	0.724048	1.58735
D3800_04810	hypothetical protein	343.532	214.267	602.676	-0.681035	0.81094	1.49197
D3800_04815	hypothetical protein	319.79	227.624	570.766	-0.490472	0.835775	1.32625
D3800_04820	oxidoreductase	248.854	153.06	399.976	-0.701204	0.684617	1.38582
D3800_04825	LamG domain-containing protein	44.4559	56.0495	53.0354	0.334328	0.254583	-0.0797442
D3800_04830	IS5-like element ISMae4 family transposase	9.22195	32.7926	7.51179	1.83023	-0.295916	-2.12614
D3800_04835	hypothetical protein	57.6759	75.2077	58.1957	0.38291	0.0129434	-0.369967
D3800_04840	IS4 family transposase	19.3412	44.7949	20.7448	1.21166	0.101079	-1.11058
D3800_04845	LysR family transcriptional regulator	8.51966	44.4661	10.3501	2.38384	0.280779	-2.10306
D3800_04850	transporter	7.66962	26.2808	6.80226	1.77678	-0.17314	-1.94992
D3800_04855	DUF202 domain-containing protein	17.3167	45.8797	17.7397	1.40569	0.0348179	-1.37088
D3800_04860	TSUP family transporter	16.2944	40.5593	13.7941	1.31565	-0.240324	-1.55598
D3800_04865	sulfate ABC transporter ATP-binding protein	58.2222	84.5037	57.0231	0.537445	-0.030022	-0.567467
D3800_04870	restriction endonuclease	14.4215	42.4907	25.8818	1.55893	0.843715	-0.71521
D3800_04875	transcriptional regulator	40.6799	54.2762	53.1856	0.416003	0.386721	-0.0292816
D3800_04880	hydrogenase nickel incorporation protein HypB	77.5815	79.08	112.813	0.0275995	0.540153	0.512554
D3800_04885	hydrogenase maturation nickel metallochaperone HypA	113.199	122.671	122.692	0.115933	0.116175	0.00024195
D3800_04890	hydrogenase expression/formation protein HypE	36.9252	58.6792	44.6086	0.668242	0.272714	-0.395528
D3800_04895	Rpn family recombination-promoting nuclease/putative transposase	71.2422	75.257	70.4707	0.0790922	-0.0157092	-0.0948015
D3800_04900	hypothetical protein	87.5333	116.642	102.007	0.414189	0.22077	-0.193419
D3800_04905	ATP-dependent DNA helicase RecG	14.6735	45.9009	18.2472	1.64531	0.314456	-1.33085
D3800_04910	IS1634 family transposase	6.60822	28.4934	8.81982	2.1083	0.416488	-1.69181
D3800_04915	IS630 family transposase	27.5474	47.0491	43.6549	0.77225	0.664229	-0.108021
D3800_04920	hypothetical protein	8.95219	17.6273	12.9332	0.977496	0.530769	-0.446728
D3800_04925	ISAs1 family transposase	22.1961	42.6208	20.8101	0.94125	-0.0930236	-1.03427
D3800_04930	IS200/IS605 family element transposase accessory protein TnpB	78.7755	82.3919	86.858	0.0647546	0.140912	0.0761579
D3800_04935	four helix bundle protein	10.8304	36.9244	19.1877	1.76949	0.825099	-0.944393
D3800_04940	OB-fold nucleic acid binding domain protein	17.2453	65.9327	17.9437	1.93479	0.0572728	-1.87752
D3800_04945	bifunctional methylenetetrahydrofolate dehydrogenase/methenyltetrahydrofolate cyclohydrolase FolD	79.0671	122.022	84.1193	0.625996	0.0893592	-0.536637
D3800_04950	hypothetical protein	13.1276	48.1146	13.3574	1.87387	0.0250369	-1.84884
D3800_04955	ISAs1 family transposase	11.913	34.1521	13.7697	1.51944	0.208969	-1.31047
D3800_04960	IS630 family transposase	17.6672	37.3133	19.9202	1.07862	0.173162	-0.905455
D3800_04965	ISAs1 family transposase	40.8921	57.9386	29.5052	0.502703	-0.47085	-0.973553
D3800_04970	IS1 family transposase	178.956	229.047	92.4851	0.356039	-0.952313	-1.30835
D3800_04975	hypothetical protein	436.547	482.218	314.617	0.143546	-0.47254	-0.616087
D3800_04980	IS30 family transposase	104.334	140.636	74.927	0.430759	-0.477653	-0.908412
D3800_04985	ISL3 family transposase	18.0891	47.5862	24.3523	1.39543	0.42894	-0.966486
D3800_04990	IS200/IS605 family element transposase accessory protein TnpB	9.30843	30.4885	11.6136	1.71165	0.319208	-1.39245
D3800_04995	LamG domain-containing protein	103.849	126.488	80.4147	0.284514	-0.368956	-0.65347
D3800_05000	DUF2235 domain-containing protein	88.094	136.343	110.379	0.630125	0.325356	-0.304769
D3800_05005	aspartate aminotransferase	87.8262	116.047	77.756	0.401983	-0.175698	-0.577681
D3800_05010	DNA repair protein RadC	92.0645	104.417	98.7539	0.181647	0.101193	-0.0804542
D3800_05015	hypothetical protein	7.35974	30.9776	5.7314	2.0735	-0.360767	-2.43427
D3800_05020	hypothetical protein	119.073	164.03	95.1933	0.462105	-0.322918	-0.785023
D3800_05025	hypothetical protein	33.5428	62.6682	21.368	0.901732	-0.650546	-1.55228
D3800_05030	TIGR01777 family protein	74.7782	104.881	69.3908	0.488068	-0.107872	-0.595939
D3800_05035	photosystem II reaction center protein Psb28	37.4894	47.5744	27.1095	0.343704	-0.467682	-0.811387
D3800_05040	cytochrome B6	224.976	230.112	189.136	0.032568	-0.250343	-0.282911
D3800_05045	DUF192 domain-containing protein	99.7887	135.328	69.3122	0.439515	-0.525768	-0.965282
D3800_05050	DUF2949 domain-containing protein	597.607	429.47	592.433	-0.476639	-0.0125466	0.464093
D3800_05055	flagellar assembly protein H	89.9359	87.3483	122.708	-0.0421182	0.448258	0.490376
D3800_05060	flagellar assembly protein H	261.63	224.071	363.013	-0.223571	0.472495	0.696067
D3800_05065	hypothetical protein	542.001	406.332	727.996	-0.415636	0.425633	0.84127
D3800_05070	YggT family protein	1991.08	1692.63	2010.75	-0.234286	0.0141866	0.248472
D3800_05075	hypothetical protein	713.439	642.67	704.05	-0.150711	-0.0191136	0.131598
D3800_05080	glutaredoxin 3	242.914	222.891	239.138	-0.124111	-0.0226061	0.101505
D3800_05085	glutathione synthase	86.5218	97.8734	89.189	0.177853	0.0438009	-0.134052
D3800_05090	DUF2499 domain-containing protein	71.4243	92.2454	66.5614	0.369062	-0.10173	-0.470791
D3800_05095	DUF3593 domain-containing protein	95.8795	148.22	101.705	0.628448	0.0850997	-0.543348
D3800_05100	glycosyltransferase	108.226	139.925	83.9987	0.370603	-0.36561	-0.736212
D3800_05105	DUF1092 family protein	16.1232	49.1202	19.3022	1.60718	0.259633	-1.34755
D3800_05110	Apocarotenoid-15,15'-oxygenase	28.9768	45.5122	47.3226	0.651356	0.707632	0.0562758
D3800_05115	glutamine synthetase type III	177.576	222.634	200.631	0.326237	0.176107	-0.150131
D3800_05120	IS5/IS1182 family transposase	199.418	154.147	33.0128	-0.371488	-2.5947	-2.22321
D3800_05125	PEP-CTERM sorting domain-containing protein	12.6154	30.8144	12.1816	1.28842	-0.0504738	-1.3389
D3800_05130	Txe/YoeB family addiction module toxin	65.6964	79.8452	67.3408	0.281391	0.0356663	-0.245725
D3800_05135	prevent-host-death family protein	61.7267	70.9291	68.4673	0.200484	0.14952	-0.0509634
D3800_05140	type II toxin-antitoxin system HicB family antitoxin	64.7049	86.6907	108.869	0.422002	0.75064	0.328638
D3800_05145	addiction module toxin, HicA family	26.2564	55.4698	59.8079	1.07904	1.18767	0.108633
D3800_05150	folate/biopterin family MFS transporter	58.3484	63.565	104.163	0.123539	0.836079	0.71254
D3800_05155	methyltransferase domain-containing protein	176.072	166.338	176.205	-0.0820498	0.00109111	0.083141
D3800_05160	hypothetical protein	6.8444	27.7796	3.88878	2.02103	-0.815606	-2.83664
D3800_05165	AAA family ATPase	7.96033	33.8047	11.4098	2.08632	0.519379	-1.56694
D3800_05170	divergent PAP2 family protein	77.699	131.753	66.135	0.761871	-0.232482	-0.994353
D3800_05175	polyprenyl synthetase family protein	190.344	253.054	160.705	0.410838	-0.244194	-0.655032
D3800_05180	protein kinase	55.9029	73.7755	55.3609	0.400219	-0.0140564	-0.414275
D3800_05185	peptide deformylase	178.183	164.725	216.127	-0.113306	0.278519	0.391825
D3800_05190	hypothetical protein	322.696	272.364	324.397	-0.244638	0.00758456	0.252223
D3800_05195	IS1634 family transposase	8.80398	33.766	3.53108	1.93934	-1.31805	-3.25739
D3800_05200	FAD-binding protein	149.041	182.603	98.9327	0.292997	-0.591191	-0.884188
D3800_05205	4Fe-4S dicluster domain-containing protein	48.7727	79.1921	49.6273	0.699284	0.0250616	-0.674222
D3800_05210	homoserine dehydrogenase	163.853	214.077	190.272	0.385729	0.21566	-0.170069
D3800_05215	peptidoglycan DD-metalloendopeptidase family protein	41.7795	73.964	53.4325	0.824026	0.354921	-0.469105
D3800_05220	ISAzo13 family transposase	44.8378	65.2733	91.7239	0.541778	1.03258	0.490805
D3800_05225	iron uptake porin	5794.15	3395.35	10013.3	-0.771037	0.789248	1.56028
D3800_05230	hypothetical protein	110.414	119.965	71.5492	0.11968	-0.625923	-0.745603
D3800_05235	cobyrinate a,c-diamide synthase	83.1306	98.8168	71.4514	0.249376	-0.218417	-0.467793
D3800_05240	phosphoenolpyruvate carboxykinase (ATP)	612.463	603.358	367.397	-0.0216076	-0.737283	-0.715675
D3800_05245	aminoacetone oxidase family FAD-binding enzyme	11.2647	47.065	8.47852	2.06285	-0.409921	-2.47277
D3800_05250	urea ABC transporter ATP-binding subunit UrtE	21.2322	49.6787	31.9827	1.22637	0.591037	-0.635336
D3800_05255	urea ABC transporter ATP-binding protein UrtD	19.6278	40.6125	37.5234	1.04903	0.934893	-0.114133
D3800_05260	urea ABC transporter permease subunit UrtC	28.4943	55.8005	43.8206	0.969604	0.620936	-0.348668
D3800_05265	branched-chain amino acid ABC transporter permease	31.7842	67.0534	49.8498	1.077	0.649277	-0.427723
D3800_05270	urea ABC transporter substrate-binding protein	914.738	760.07	1114.52	-0.267227	0.284993	0.552219
D3800_05275	hypothetical protein	58.4841	103.252	50.1622	0.82005	-0.221443	-1.04149
D3800_05280	UPF0016 domain-containing protein	72.1713	97.3379	65.0901	0.431575	-0.148988	-0.580563
D3800_05285	VWA domain-containing protein	2766.7	1615.53	2961.38	-0.776159	0.0981066	0.874265
D3800_05290	glycogen synthase GlgA	256.341	235.939	245.082	-0.119652	-0.0648009	0.054851
D3800_05295	hypothetical protein	116.068	155.506	121.601	0.422004	0.0671826	-0.354821
D3800_05300	UbiX family flavin prenyltransferase	122.397	169.257	102.831	0.467647	-0.251289	-0.718936
D3800_05305	HEAT repeat domain-containing protein	62.797	103.367	33.2513	0.719015	-0.917283	-1.6363
D3800_05315	GAF domain-containing protein	74.9308	142.941	49.9442	0.931786	-0.585243	-1.51703
D3800_05320	30S ribosomal protein S18	1052.44	1043.01	1059.69	-0.0129868	0.00989786	0.0228847
D3800_05325	50S ribosomal protein L33	873.532	900.315	940.443	0.0435689	0.10648	0.0629111
D3800_05330	DUF697 domain-containing protein	128.675	152.095	123.681	0.241247	-0.057099	-0.298346
D3800_05335	DUF2358 domain-containing protein	34.6421	52.4236	33.1355	0.597689	-0.0641502	-0.66184
D3800_05340	tRNA (N6-isopentenyl adenosine(37)-C2)-methylthiotransferase MiaB	222.651	177.959	303.887	-0.32324	0.448753	0.771993
D3800_05345	Nif11-like leader peptide family natural product precursor	1305.02	1184.33	739.024	-0.139994	-0.820373	-0.680379
D3800_05350	BMC domain-containing protein	4689.57	5820.68	2151.06	0.311732	-1.12441	-1.43614
D3800_05355	BMC domain-containing protein	4227.73	4920.09	2526.79	0.218802	-0.742576	-0.961378
D3800_05360	carbon dioxide concentrating mechanism protein CcmL	4094.9	4820.2	1684.04	0.235265	-1.2819	-1.51717
D3800_05365	carbon dioxide concentrating mechanism protein CcmM	1503.26	1773.05	627.816	0.238138	-1.25968	-1.49782
D3800_05370	carbon dioxide concentrating mechanism protein	895.809	1181.74	420.892	0.399646	-1.08974	-1.48939
D3800_05375	ribulose-bisphosphate carboxylase large subunit	6291.98	7239.35	2912.14	0.202346	-1.11144	-1.31378
D3800_05380	RbcX chaperonin protein	7479.03	8610.75	3549.5	0.203288	-1.07523	-1.27852
D3800_05385	ribulose bisphosphate carboxylase small subunit	5667.31	6553	2779.96	0.209491	-1.0276	-1.23709
D3800_05390	DUF262 domain-containing protein	13.6303	25.8334	13.4526	0.922423	-0.0189243	-0.941347
D3800_05395	hypothetical protein	5.65182	13.7447	6.67539	1.28208	0.240137	-1.04195
D3800_05400	DUF4926 domain-containing protein	15.6715	35.2714	15.0574	1.17036	-0.057663	-1.22802
D3800_05405	hypothetical protein	16.8621	27.556	12.2858	0.708584	-0.456794	-1.16538
D3800_05410	AAA family ATPase	7.66021	19.632	8.01351	1.35775	0.0650501	-1.2927
D3800_05415	hypothetical protein	2.8159	19.26	1.91877	2.77394	-0.553412	-3.32735
D3800_05420	photosystem I assembly protein Ycf4	240.005	238.819	276.399	-0.00714756	0.203689	0.210837
D3800_05425	peptidylprolyl isomerase	238.284	272.858	275.554	0.195469	0.209654	0.0141848
D3800_05430	beta-ketoacyl-ACP synthase	35.4916	64.4022	38.0268	0.85963	0.0995385	-0.760091
D3800_05435	DNA primase	6.31686	24.9827	8.56693	1.98365	0.439571	-1.54408
D3800_05440	lipid-A-disaccharide synthase	17.3344	51.7128	32.8813	1.57688	0.923631	-0.653253
D3800_05445	NTP transferase domain-containing protein	67.0056	110.374	98.6245	0.720046	0.557663	-0.162383
D3800_05450	IS200/IS605 family element transposase accessory protein TnpB	81.8252	96.9836	173.948	0.245197	1.08804	0.842842
D3800_05455	DUF4090 family protein	461.167	635.244	441.838	0.462023	-0.0617719	-0.523795
D3800_05460	CopY family transcriptional regulator	210.802	220.469	395.677	0.0646859	0.908438	0.843752
D3800_05465	M48 family metalloprotease	91.1015	99.8086	168.017	0.131689	0.883061	0.751372
D3800_05470	thioredoxin-dependent thiol peroxidase	19.5447	40.6283	24.7332	1.05571	0.339673	-0.716036
D3800_05475	30S ribosomal protein S2	763.816	872.025	896.903	0.191145	0.231728	0.040583
D3800_05480	translation elongation factor Ts	331.005	368.151	573.112	0.153445	0.791966	0.638521
D3800_05485	squalene--hopene cyclase	9.39995	42.3345	14.9881	2.17111	0.673096	-1.49801
D3800_05490	transcriptional regulator	4.75552	16.3228	4.29855	1.77921	-0.145754	-1.92497
D3800_05495	ISL3 family transposase	19.6907	35.8644	51.0367	0.86504	1.37402	0.508984
D3800_05500	IS1 family transposase	39.3879	64.3854	92.1647	0.708982	1.22646	0.517479
D3800_05505	DUF5132 domain-containing protein	625.264	544.124	1343.84	-0.200528	1.10383	1.30435
D3800_05510	DUF454 family protein	373.724	321.603	477.472	-0.216695	0.353442	0.570137
D3800_05515	hypothetical protein	154.297	170.649	206.402	0.145323	0.419749	0.274426
D3800_05520	DUF5132 domain-containing protein	277.852	285.035	362.421	0.0368207	0.38335	0.346529
D3800_05525	cell envelope biogenesis protein OmpA	184.027	189.461	245.435	0.0419797	0.415419	0.37344
D3800_05530	calcium/proton exchanger	52.1088	73.2797	65.1242	0.491887	0.321667	-0.17022
D3800_05535	hypothetical protein	14.2274	45.9715	14.5489	1.69207	0.032244	-1.65983
D3800_05540	IS1634 family transposase	7.33099	29.254	10.9104	1.99655	0.57363	-1.42292
D3800_05545	photosystem I iron-sulfur center protein PsaC	11091.2	10630.2	5627.03	-0.0612459	-0.978964	-0.917718
D3800_05550	acetate--CoA ligase	163.518	192.627	200.479	0.236359	0.293998	0.0576395
D3800_05555	hypothetical protein	133.837	130.321	314.023	-0.0384077	1.23039	1.2688
D3800_05560	GNAT family N-acetyltransferase	53.1221	76.838	92.5146	0.532508	0.800369	0.267861
D3800_05565	DUF1269 domain-containing protein	1074.87	1016.77	1511.97	-0.0801677	0.492269	0.572437
D3800_05570	CBS domain-containing protein	631.284	643.36	1022.25	0.0273361	0.695391	0.668055
D3800_05575	glycosyltransferase	177.958	200.53	238.302	0.172281	0.421253	0.248972
D3800_05580	ribosomal-protein-alanine N-acetyltransferase	93.1604	107.889	149.153	0.211765	0.679004	0.46724
D3800_05585	sodium-dependent bicarbonate transport family permease	10.8892	36.7821	13.5483	1.75611	0.315219	-1.44089
D3800_05590	transcriptional regulator	18.0479	41.3949	22.8391	1.19762	0.339673	-0.857947
D3800_05595	DUF3172 domain-containing protein	200.492	183.917	278.118	-0.12449	0.472152	0.596642
D3800_05600	transporter	51.473	78.177	70.396	0.602929	0.451678	-0.151251
D3800_05605	glycosyltransferase	58.4957	84.0969	56.4504	0.523722	-0.0513481	-0.57507
D3800_05610	ATP-binding cassette domain-containing protein	9.25224	41.5176	12.1025	2.16585	0.387426	-1.77842
D3800_05615	DNA (cytosine-5-)-methyltransferase	5.59246	33.0716	6.04242	2.56404	0.111645	-2.45239
D3800_05620	type II toxin-antitoxin system HicB family antitoxin	26.529	52.2925	44.447	0.979034	0.744514	-0.234519
D3800_05625	adenine-specific DNA-methyltransferase	3.585	16.1521	3.83384	2.17168	0.096816	-2.07486
D3800_05630	restriction endonuclease	4.36758	30.6109	7.40318	2.80914	0.761313	-2.04783
D3800_05635	peptide chain release factor 3	113.452	135.339	175.463	0.254501	0.629084	0.374583
D3800_05640	1-acyl-sn-glycerol-3-phosphate acyltransferase	741.116	405.52	1197.86	-0.869928	0.69269	1.56262
D3800_05645	GntR family transcriptional regulator	153.73	166.349	171.601	0.113822	0.158664	0.0448419
D3800_05650	VWA domain-containing protein	21.9605	44.9165	18.8632	1.03233	-0.219342	-1.25167
D3800_05655	hypothetical protein	14.306	31.4542	19.0396	1.13663	0.412382	-0.724249
D3800_05660	methyl-accepting chemotaxis protein	12.1194	29.186	16.8807	1.26796	0.478056	-0.789902
D3800_05665	OmpA family protein	20.4633	38.3623	18.3833	0.906647	-0.154645	-1.06129
D3800_05670	hypothetical protein	44.5928	46.1499	55.8107	0.0495194	0.323731	0.274212
D3800_05675	histidinol dehydrogenase	258.896	193.116	431.808	-0.422903	0.738016	1.16092
D3800_05680	acetyl-CoA carboxylase biotin carboxylase subunit	76.2941	118.706	75.9914	0.637751	-0.00573519	-0.643486
D3800_05685	Uma2 family endonuclease	22.8122	54.4654	23.0945	1.25553	0.0177444	-1.23779
D3800_05690	Uma2 family endonuclease	8.71846	38.2528	7.48664	2.13342	-0.219755	-2.35318
D3800_05695	Uma2 family endonuclease	6.38316	36.205	10.0479	2.50385	0.654546	-1.8493
D3800_05700	DUF29 family protein	16.8621	30.8493	22.0659	0.871454	0.388036	-0.483419
D3800_05705	Uma2 family endonuclease	73.7581	76.9054	85.3004	0.0602826	0.20975	0.149467
D3800_05710	Hsp70 family protein	28.5714	48.7185	26.0951	0.769895	-0.130795	-0.90069
D3800_05715	competence/damage-inducible protein A	55.4215	96.7328	42.4425	0.80356	-0.384936	-1.1885
D3800_05720	AAA family ATPase	24.0747	40.0904	44.8242	0.735736	0.896756	0.16102
D3800_05725	type II toxin-antitoxin system mRNA interferase toxin, RelE/StbE family	1.41593	12.7472	2.38909	3.17036	0.75471	-2.41565
D3800_05730	hypothetical protein	6.48968	15.1063	9.95453	1.21893	0.617206	-0.601722
D3800_05735	serine/threonine kinase	14.6742	29.6432	13.7554	1.01442	-0.0932869	-1.10771
D3800_05740	type II toxin-antitoxin system death-on-curing family toxin	15.4023	38.2972	16.1704	1.3141	0.0702118	-1.24388
D3800_05745	AbrB/MazE/SpoVT family DNA-binding domain-containing protein	33.0803	47.6006	42.3665	0.525007	0.356951	-0.168057
D3800_05750	hypothetical protein	16.8338	50.6577	18.7145	1.58942	0.152794	-1.43662
D3800_05755	AAA family ATPase	14.4564	28.1815	22.3756	0.963042	0.630224	-0.332818
D3800_05760	DUF4164 family protein	34.27	64.8146	43.9407	0.919375	0.358614	-0.560761
D3800_05765	undecaprenyl/decaprenyl-phosphate alpha-N-acetylglucosaminyl 1-phosphate transferase	256.06	274.05	306.454	0.0979592	0.25919	0.161231
D3800_05770	aminotransferase class I/II-fold pyridoxal phosphate-dependent enzyme	484.101	415.922	915.366	-0.218995	0.919039	1.13803
D3800_05775	phosphoenolpyruvate carboxylase	111.163	155.45	109.769	0.483769	-0.0182007	-0.50197
D3800_05780	hypothetical protein	540.715	549.155	547.717	0.0223453	0.0185636	-0.00378169
D3800_05785	cell division topological specificity factor MinE	632.711	630.721	631.242	-0.00454374	-0.00335373	0.00119001
D3800_05790	septum site-determining protein MinD	179.743	232.549	160.943	0.371598	-0.159387	-0.530985
D3800_05795	septum site-determining protein MinC	109.874	150.034	126.228	0.449437	0.200177	-0.24926
D3800_05800	hypothetical protein	57.4843	87.1038	50.113	0.599567	-0.197984	-0.797551
D3800_05805	transposase	13.6939	35.6535	12.6751	1.38051	-0.111539	-1.49205
D3800_05810	sterol desaturase	11.6528	26.8338	14.3188	1.20338	0.297237	-0.906141
D3800_05815	helix-turn-helix domain-containing protein	31.8204	48.1959	40.2677	0.59896	0.339673	-0.259287
D3800_05820	hypothetical protein	101.129	113.323	89.7955	0.164239	-0.171489	-0.335728
D3800_05825	type II toxin-antitoxin system YhaV family toxin	63.1162	97.9754	82.8109	0.634409	0.39181	-0.242599
D3800_05830	hypothetical protein	59.8371	84.3084	119.831	0.494636	1.00189	0.507256
D3800_05835	four-carbon acid sugar kinase family protein	67.9021	93.4331	59.32	0.460479	-0.194938	-0.655417
D3800_05840	acyl-ACP--UDP-N-acetylglucosamine O-acyltransferase	90.5327	105.298	120.125	0.217969	0.408028	0.190058
D3800_05845	lipid-A-disaccharide synthase	9.83971	36.3566	15.7535	1.88553	0.678983	-1.20655
D3800_05850	aminomethyl-transferring glycine dehydrogenase	95.9005	108.616	185.708	0.179628	0.953424	0.773796
D3800_05855	phospholipid carrier-dependent glycosyltransferase	18.062	47.0071	22.1938	1.37993	0.297204	-1.08272
D3800_05860	4-amino-4-deoxychorismate lyase	4.87126	29.066	11.9086	2.57696	1.28963	-1.28733
D3800_05865	single-stranded DNA-binding protein	394.47	331.747	441.318	-0.249832	0.161901	0.411733
D3800_05870	MreB/Mrl family cell shape determining protein	106.086	127.766	101.49	0.268265	-0.063891	-0.332156
D3800_05875	rod shape-determining protein MreC	30.1908	58.0644	27.8408	0.943545	-0.116905	-1.06045
D3800_05880	rod shape-determining protein MreD	99.3057	124.925	101.393	0.331113	0.0300038	-0.301109
D3800_05885	PBP1A family penicillin-binding protein	42.7889	71.3012	68.1538	0.73669	0.671558	-0.0651321
D3800_05890	PDZ domain-containing protein	26.3527	57.148	24.3589	1.11675	-0.1135	-1.23025
D3800_05895	branched-chain amino acid transaminase	46.3856	74.0038	47.2534	0.673923	0.0267426	-0.64718
D3800_05900	circadian clock protein KaiC	37.9102	65.9172	31.933	0.79807	-0.247535	-1.04561
D3800_05905	transporter substrate-binding domain-containing protein	19.2624	33.3846	22.1228	0.79339	0.199742	-0.593648
D3800_05910	DNA polymerase III subunit alpha	10.744	29.9623	12.7099	1.47962	0.242429	-1.23719
D3800_05920	ISAs1-like element ISMae8 family transposase	16.0546	40.8731	19.6411	1.34817	0.29089	-1.05728
D3800_05935	ABC transporter permease subunit	48.0717	84.0617	34.509	0.806261	-0.478213	-1.28447
D3800_05940	IS5 family transposase	3.08325	21.336	3.5711	2.79077	0.211917	-2.57885
D3800_05945	IS1 family transposase	9.88698	30.0184	3.50646	1.60224	-1.49552	-3.09776
D3800_05950	hypothetical protein	14.5577	18.5865	16.7029	0.352474	0.198317	-0.154157
D3800_05955	type II toxin-antitoxin system YhaV family toxin	64.7357	80.5302	81.3513	0.314969	0.329605	0.0146355
D3800_05960	type II toxin-antitoxin system PrlF family antitoxin	326.942	403.287	467.099	0.302772	0.514692	0.21192
D3800_05965	AI-2E family transporter	168.056	155.95	251.989	-0.107858	0.584418	0.692275
D3800_05970	hypothetical protein	7.47296	32.6639	5.33461	2.12795	-0.486298	-2.61424
D3800_05975	hypothetical protein	13.3027	56.074	18.4185	2.07562	0.46944	-1.60618
D3800_05980	hypothetical protein	1.50535	24.7786	0.272138	4.04093	-2.46768	-6.50861
D3800_05985	hypothetical protein	1.43598	31.485	1.63176	4.45456	0.184394	-4.27016
D3800_05990	hypothetical protein	0.138388	26.503	0.700504	7.58129	2.33967	-5.24162
D3800_05995	tyrosine-type recombinase/integrase	11.4061	35.6756	6.56999	1.64513	-0.795842	-2.44098
D3800_06000	hypothetical protein	10.1879	42.6457	11.0506	2.06555	0.11728	-1.94827
D3800_06005	helix-turn-helix domain-containing protein	14.4057	27.6645	6.83625	0.941395	-1.07536	-2.01676
D3800_06010	hypothetical protein	16.2767	35.4936	9.7159	1.12475	-0.744392	-1.86914
D3800_06015	hypothetical protein	7.3069	19.5715	10.9279	1.42142	0.580681	-0.840741
D3800_06020	hypothetical protein	7.60884	20.8741	11.0043	1.45597	0.532318	-0.92365
D3800_06025	hypothetical protein	4.98198	14.2973	3.43884	1.52096	-0.534797	-2.05575
D3800_06030	inorganic pyrophosphatase	139.613	210.095	123.94	0.589615	-0.171789	-0.761404
D3800_06035	putative N-acetylmannosamine-6-phosphate 2-epimerase	23.4022	45.6637	18.9136	0.964405	-0.307218	-1.27162
D3800_06040	DUF4164 family protein	15.4995	38.1527	21.3654	1.29957	0.463055	-0.836511
D3800_06045	DUF839 domain-containing protein	36.6521	46.7527	105.751	0.351152	1.52871	1.17755
D3800_06050	response regulator	65.6276	71.18	89.3979	0.117169	0.445938	0.328769
D3800_06055	circadian clock protein KaiB	153.619	139.922	151.699	-0.134735	-0.0181508	0.116584
D3800_06060	signal peptidase I	34.9147	53.283	31.316	0.609842	-0.156934	-0.766776
D3800_06065	glutathione S-transferase	16.8481	51.8279	17.0223	1.62114	0.0148328	-1.60631
D3800_06070	glutathione S-transferase	14.0401	58.3014	13.3733	2.05398	-0.0702033	-2.12418
D3800_06075	DUF98 domain-containing protein	42.8883	67.163	39.6546	0.647082	-0.113095	-0.760177
D3800_06080	hydantoinase/oxoprolinase family protein	12.3743	43.2263	10.0687	1.80456	-0.297473	-2.10203
D3800_06085	gfo/Idh/MocA family oxidoreductase	20.6396	50.0833	18.801	1.27891	-0.134604	-1.41352
D3800_06090	PIN domain-containing protein	200.47	200.235	226.689	-0.00169249	0.177327	0.179019
D3800_06095	hypothetical protein	207.943	194.366	216.273	-0.0974133	0.0566634	0.154077
D3800_06100	adenosine deaminase	0.975698	21.3272	0	4.45012	#NUM!	#NUM!
D3800_06105	restriction endonuclease	6.79522	14.0755	6.50014	1.0506	-0.0640497	-1.11465
D3800_06110	alpha/beta fold hydrolase	854.882	803.641	733.567	-0.0891753	-0.220798	-0.131622
D3800_06115	BMC domain-containing protein	228.163	242.916	252.607	0.0903885	0.146825	0.0564367
D3800_06120	hypothetical protein	61.8595	97.1147	45.1825	0.650694	-0.453231	-1.10393
D3800_06125	polysaccharide pyruvyl transferase CsaB	7.38657	40.6813	4.04511	2.46139	-0.868727	-3.33012
D3800_06130	hypothetical protein	49.1555	55.7438	36.9866	0.181457	-0.410349	-0.591807
D3800_06135	DUF4282 domain-containing protein	369.314	567.276	222.802	0.619203	-0.729083	-1.34829
D3800_06140	pentapeptide repeat-containing protein	31.5722	55.9288	17.0111	0.824939	-0.89218	-1.71712
D3800_06145	hypothetical protein	375.252	432.731	256.511	0.205611	-0.54884	-0.754451
D3800_06150	hypothetical protein	19.7213	45.9538	13.5624	1.22043	-0.54014	-1.76057
D3800_06155	trypsin-like serine protease	6.99597	20.1329	9.92629	1.52496	0.504732	-1.02023
D3800_06160	hypothetical protein	53.9492	84.1861	52.7963	0.641981	-0.0311652	-0.673146
D3800_06165	protein kinase	12.431	41.3844	9.63867	1.73515	-0.367035	-2.10218
D3800_06170	ribosome recycling factor	423.55	522.431	414.653	0.30271	-0.0306281	-0.333338
D3800_06175	UMP kinase	391.199	479.382	367.599	0.293274	-0.0897691	-0.383044
D3800_06180	hypothetical protein	369.103	408.174	222.479	0.145163	-0.730356	-0.875519
D3800_06185	transposase	272.892	328.235	179.027	0.266399	-0.608152	-0.874551
D3800_06190	aminotransferase class I/II-fold pyridoxal phosphate-dependent enzyme	35.6834	72.6067	32.8624	1.02485	-0.118815	-1.14366
D3800_06195	protein kinase	37.7809	57.5142	30.4977	0.60626	-0.308958	-0.915218
D3800_06200	DUF4242 domain-containing protein	25.0788	56.1554	29.9198	1.16296	0.254636	-0.908323
D3800_06205	acyl-CoA dehydrogenase	15.0665	42.5308	13.4226	1.49717	-0.16668	-1.66385
D3800_06210	ATP-binding cassette domain-containing protein	11.9109	46.1569	10.8699	1.95426	-0.131949	-2.08621
D3800_06215	ABC transporter substrate-binding protein	9.97631	40.9372	11.2637	2.03683	0.175101	-1.86173
D3800_06220	ABC transporter permease subunit	48.9087	91.3639	46.6585	0.901535	-0.0679504	-0.969485
D3800_06225	hypothetical protein	112.094	132.88	128.228	0.245414	0.193995	-0.0514192
D3800_06230	CTP synthase (glutamine hydrolyzing)	86.1235	103.879	136.441	0.270428	0.663796	0.393368
D3800_06235	2Fe-2S iron-sulfur cluster binding domain-containing protein	171.455	191.989	309.041	0.163193	0.849968	0.686776
D3800_06240	hypothetical protein	32.342	75.2837	46.5089	1.21893	0.524097	-0.694832
D3800_06245	transposase	46.5459	83.1288	44.3119	0.836695	-0.0709598	-0.907655
D3800_06250	IS5/IS1182 family transposase	8.92604	40.1914	11.5583	2.1708	0.372839	-1.79796
D3800_06255	DEAD/DEAH box helicase	4.59564	39.0979	2.183	3.08875	-1.07396	-4.16271
D3800_06260	Rpn family recombination-promoting nuclease/putative transposase	30.8091	50.3039	61.8618	0.707314	1.00569	0.298379
D3800_06265	Rpn family recombination-promoting nuclease/putative transposase	46.0611	60.4457	81.7122	0.392091	0.827002	0.434911
D3800_06270	aspartate aminotransferase	111.336	104.391	174.334	-0.0929225	0.646931	0.739853
D3800_06275	DUF2887 domain-containing protein	114.187	182.434	192.162	0.675978	0.750928	0.0749499
D3800_06280	DUF3067 family protein	94.8925	119.882	100.992	0.337247	0.0898681	-0.247379
D3800_06285	elongation factor P	312.981	443.487	231.438	0.502818	-0.43545	-0.938268
D3800_06290	acetyl-CoA carboxylase biotin carboxyl carrier protein	82.0667	163.276	67.172	0.99244	-0.288938	-1.28138
D3800_06295	zinc-binding dehydrogenase	23.5773	68.6446	26.3296	1.54175	0.159286	-1.38246
D3800_06300	ATP-dependent Clp protease proteolytic subunit	910.331	719.668	1208.49	-0.339059	0.408741	0.7478
D3800_06305	ATP-dependent Clp protease proteolytic subunit	979.481	844.937	1351.76	-0.213174	0.464745	0.677919
D3800_06310	IS5 family transposase	2.71744	20.8961	4.89373	2.94291	0.848686	-2.09423
D3800_06315	DUF4277 domain-containing protein	2.34093	61.9609	2.27875	4.72621	-0.0388391	-4.76504
D3800_06320	transposase	38.0094	49.4926	31.1803	0.380854	-0.285725	-0.666578
D3800_06325	glycosyltransferase	4.02764	23.4374	4.91263	2.54081	0.286561	-2.25425
D3800_06330	NTP transferase domain-containing protein	3.46386	20.7219	1.46114	2.58071	-1.24529	-3.826
D3800_06335	dehydrogenase	10.0514	43.0425	5.5303	2.09837	-0.861961	-2.96033
D3800_06340	SIS domain-containing protein	32.3593	61.0537	20.5195	0.915896	-0.657188	-1.57308
D3800_06345	HAD-IIIA family hydrolase	28.5331	73.1309	17.3661	1.35784	-0.716362	-2.0742
D3800_06350	glycosyltransferase	19.4407	50.1036	11.7459	1.36584	-0.726925	-2.09276
D3800_06355	glycosyltransferase	14.7055	38.6642	14.705	1.39464	-5.46427e-05	-1.39469
D3800_06360	phosphoribosylformylglycinamidine synthase subunit PurQ	62.6703	98.7498	63.9653	0.655998	0.0295096	-0.626488
D3800_06365	phosphoribosylformylglycinamidine synthase subunit PurS	140.422	220.545	161.865	0.651301	0.205023	-0.446278
D3800_06370	transcriptional repressor	162.42	185.899	143.921	0.194788	-0.174456	-0.369244
D3800_06375	acetyl-CoA carboxylase, carboxyltransferase subunit beta	133.806	171.956	157.872	0.361895	0.238611	-0.123284
D3800_06380	prepilin peptidase	160.475	175.444	120.907	0.128665	-0.40845	-0.537115
D3800_06385	DUF1232 domain-containing protein	1374.57	1215.91	1190.98	-0.176947	-0.206828	-0.0298814
D3800_06390	phosphoribosyltransferase	619.509	564.745	664.384	-0.133525	0.100892	0.234417
D3800_06395	DUF4079 family protein	81.6655	96.397	111.617	0.239261	0.450764	0.211503
D3800_06400	transcriptional regulator	3142.35	2779.8	2381.44	-0.176864	-0.400008	-0.223144
D3800_06405	50S ribosomal protein L3	1012.04	905.451	581.438	-0.160561	-0.799573	-0.639011
D3800_06410	50S ribosomal protein L4	754.026	692.29	459.843	-0.123238	-0.713473	-0.590235
D3800_06415	50S ribosomal protein L23	907.892	800.076	556.283	-0.182382	-0.706702	-0.52432
D3800_06420	50S ribosomal protein L2	771.113	751.732	557.339	-0.0367246	-0.468387	-0.431662
D3800_06425	30S ribosomal protein S19	1083.9	1112.11	801.615	0.0370646	-0.435247	-0.472311
D3800_06430	50S ribosomal protein L22	739.699	760.011	579.072	0.0390823	-0.353196	-0.392278
D3800_06435	30S ribosomal protein S3	774.174	811.401	575.97	0.0677559	-0.426665	-0.494421
D3800_06440	50S ribosomal protein L16	800.354	845.555	616.043	0.0792598	-0.377607	-0.456867
D3800_06445	50S ribosomal protein L29	1044.58	1159.49	937.908	0.150578	-0.155401	-0.305978
D3800_06450	30S ribosomal protein S17	1091.61	1093.91	907.853	0.00303573	-0.265921	-0.268957
D3800_06455	50S ribosomal protein L14	915.225	990.294	786.991	0.11373	-0.21778	-0.331511
D3800_06460	50S ribosomal protein L24	950.84	1050.65	816.812	0.144007	-0.219199	-0.363205
D3800_06465	50S ribosomal protein L5	878.239	922.655	689.716	0.0711776	-0.348611	-0.419788
D3800_06470	30S ribosomal protein S8	798.157	806.423	597.049	0.0148649	-0.418823	-0.433688
D3800_06475	50S ribosomal protein L6	617.739	670.967	497.727	0.119244	-0.311643	-0.430888
D3800_06480	50S ribosomal protein L18	684.178	741.902	553.34	0.116858	-0.306204	-0.423062
D3800_06485	30S ribosomal protein S5	522.248	554.696	450.666	0.0869605	-0.212679	-0.299639
D3800_06490	50S ribosomal protein L15	600.968	628.127	514.246	0.0637683	-0.224829	-0.288598
D3800_06495	preprotein translocase subunit SecY	367.262	392.033	264.103	0.0941653	-0.475711	-0.569876
D3800_06500	adenylate kinase	130.006	193.967	114.482	0.577237	-0.183451	-0.760688
D3800_06505	glutamine--fructose-6-phosphate transaminase (isomerizing)	66.7852	98.1826	88.7806	0.555939	0.410716	-0.145223
D3800_06510	hypothetical protein	31.9636	53.0983	55.8045	0.732239	0.803954	0.0717149
D3800_06515	DUF2283 domain-containing protein	20.5506	28.7019	39.2457	0.481963	0.933352	0.451389
D3800_06520	N-6 DNA methylase	29.6678	56.0719	28.6742	0.918379	-0.0491475	-0.967527
D3800_06525	nucleotidyltransferase domain-containing protein	21.6323	47.802	19.9091	1.14389	-0.119759	-1.26365
D3800_06530	IS5 family transposase	4.87818	19.3312	4.20302	1.98651	-0.214916	-2.20143
D3800_06535	nucleotidyltransferase domain-containing protein	3.17035	19.0631	2.29256	2.58807	-0.467682	-3.05575
D3800_06540	IS5 family transposase	5.58726	31.3072	5.83317	2.48628	0.0621385	-2.42414
D3800_06545	IS5/IS1182 family transposase	40.9557	51.0619	58.9515	0.318183	0.525464	0.207281
D3800_06550	hypothetical protein	4.0239	31.3029	9.45681	2.95963	1.23276	-1.72687
D3800_06555	glycosyltransferase family 2 protein	33.4585	56.6532	119.929	0.759785	1.84174	1.08196
D3800_06560	hypothetical protein	55.4183	73.4579	110.579	0.406555	0.996644	0.590089
D3800_06565	ATP-binding cassette domain-containing protein	11.8291	38.53	11.2426	1.70364	-0.0733709	-1.77701
D3800_06570	type 2 lantipeptide synthetase LanM	0.513513	13.2386	0.547229	4.68821	0.091745	-4.59646
D3800_06575	NHLP leader peptide family natural product precursor	1.00383	15.0816	0.705732	3.9092	-0.508324	-4.41752
D3800_06580	lasso peptide biosynthesis B2 protein	3.1415	29.3505	4.09594	3.22386	0.382741	-2.84112
D3800_06585	transposase	5.57684	15.6097	7.6219	1.48492	0.450704	-1.03422
D3800_06590	transposase	30.7222	36.6965	49.8058	0.256362	0.697034	0.440672
D3800_06595	transposase	122.753	116.174	167.804	-0.0794651	0.451024	0.530489
D3800_06600	alpha/beta fold hydrolase	82.1767	120.266	85.0785	0.549425	0.050065	-0.49936
D3800_06605	ABC transporter ATP-binding protein	54.5275	94.3625	70.1018	0.791229	0.362468	-0.428761
D3800_06610	ATP-binding cassette domain-containing protein	39.126	71.7736	53.0063	0.875327	0.438038	-0.437289
D3800_06615	ABC transporter permease subunit	35.5573	68.6427	44.3821	0.948962	0.319834	-0.629128
D3800_06620	ABC transporter	21.7876	62.2594	35.5977	1.51479	0.708279	-0.806508
D3800_06625	Uma2 family endonuclease	30.6861	63.744	42.0302	1.05471	0.453844	-0.600863
D3800_06630	Uma2 family endonuclease	20.7842	30.1436	29.5525	0.536364	0.507795	-0.028569
D3800_06635	PEP-CTERM sorting domain-containing protein	141.724	146.096	130.404	0.0438343	-0.120093	-0.163927
D3800_06640	lipid kinase	35.6481	58.4983	53.0348	0.714573	0.573116	-0.141457
D3800_06645	transporter substrate-binding domain-containing protein	130.437	129.525	213.53	-0.0101247	0.711086	0.721211
D3800_06650	TIGR00297 family protein	65.0481	81.1186	112.103	0.318527	0.785251	0.466725
D3800_06655	cytochrome b/b6 domain-containing protein	46.8094	52.8697	91.2682	0.175645	0.963315	0.78767
D3800_06660	2Fe-2S iron-sulfur cluster binding domain-containing protein	43.7168	57.9936	76.6001	0.407705	0.809158	0.401453
D3800_06665	cobyric acid synthase CobQ	16.3129	45.8706	22.8347	1.49155	0.485213	-1.00634
D3800_06670	hypothetical protein	142.347	190.569	178.44	0.420899	0.326027	-0.0948717
D3800_06675	hypothetical protein	170.768	161.786	257.675	-0.0779494	0.59351	0.671459
D3800_06680	ferredoxin	128.22	116.298	204.815	-0.140804	0.675693	0.816497
D3800_06685	response regulator	124.156	149.614	151.807	0.269092	0.29008	0.0209879
D3800_06690	IS5 family transposase	3.70839	23.2359	2.70194	2.64749	-0.456794	-3.10428
D3800_06695	tRNA (adenosine(37)-N6)-threonylcarbamoyltransferase complex dimerization subunit type 1 TsaB	41.4917	66.5075	30.864	0.680696	-0.426897	-1.10759
D3800_06705	aldose epimerase	71.1858	86.9043	43.4168	0.287838	-0.713335	-1.00117
D3800_06710	phosphatidate cytidylyltransferase	140.714	139.483	88.2085	-0.0126687	-0.673773	-0.661104
D3800_06715	membrane protein insertion efficiency factor YidD	158.776	147.058	150.818	-0.110606	-0.0741897	0.0364161
D3800_06720	DUF2993 domain-containing protein	38.0442	38.7893	59.0583	0.0279836	0.634464	0.606481
D3800_06725	ferrochelatase	1099.23	712.188	1073.99	-0.626167	-0.0335114	0.592656
D3800_06735	type II toxin-antitoxin system RelE/ParE family toxin	46.1565	62.2145	27.2579	0.430715	-0.759863	-1.19058
D3800_06740	hypothetical protein	106.444	119.104	96.4133	0.162123	-0.142793	-0.304916
D3800_06745	PEP-CTERM sorting domain-containing protein	587.331	563.082	372.416	-0.0608291	-0.657259	-0.596429
D3800_06750	UPF0175 family protein	11.8474	23.3988	7.38092	0.981868	-0.682695	-1.66456
D3800_06755	DUF3368 domain-containing protein	5.2803	21.1892	4.07719	2.00464	-0.373046	-2.37768
D3800_06760	hypothetical protein	1.05501	11.2865	1.33508	3.41927	0.339673	-3.0796
D3800_06765	type II toxin-antitoxin system PemK/MazF family toxin	0.800675	13.7612	1.01323	4.10325	0.339673	-3.76357
D3800_06770	DNA adenine methylase	5.09269	26.969	6.16444	2.4048	0.275542	-2.12926
D3800_06775	Uma2 family endonuclease	46.0054	61.4339	53.1945	0.417231	0.209474	-0.207757
D3800_06780	GUN4 domain-containing protein	83.0663	95.785	104.928	0.205537	0.337061	0.131525
D3800_06785	toxin-antitoxin system HicB family antitoxin	202.135	221.33	282.782	0.130882	0.484372	0.35349
D3800_06790	putative toxin-antitoxin system toxin component, PIN family	106.294	106.68	128.295	0.00523519	0.271409	0.266174
D3800_06795	PBP1A family penicillin-binding protein	75.333	99.906	74.3035	0.407289	-0.0198531	-0.427142
D3800_06800	pentapeptide repeat-containing protein	224.558	226.392	274.598	0.0117368	0.290231	0.278495
D3800_06805	YebC/PmpR family DNA-binding transcriptional regulator	30.2435	70.8027	37.9756	1.22718	0.328445	-0.898733
D3800_06810	RtcB family protein	21.8119	48.8178	48.1001	1.16229	1.14092	-0.0213676
D3800_06815	molecular chaperone DnaK	4124.84	3150.27	4704.1	-0.388863	0.18958	0.578443
D3800_06820	sodium/glutamate symporter	18.8029	49.6398	23.1844	1.40054	0.302198	-1.09834
D3800_06825	PEP-CTERM sorting domain-containing protein	126.406	138.391	92.07	0.130685	-0.45726	-0.587945
D3800_06830	protochlorophyllide reductase	100.478	127.776	139.878	0.346747	0.477298	0.13055
D3800_06835	penicillin-binding protein activator LpoB	147.401	142.956	153.008	-0.0441705	0.0538596	0.0980302
D3800_06840	succinate dehydrogenase/fumarate reductase iron-sulfur subunit	195.436	158.422	238.957	-0.302929	0.290055	0.592985
D3800_06845	AbrB family transcriptional regulator	8281.9	6653.65	5209.6	-0.315815	-0.668789	-0.352973
D3800_06850	CPBP family intramembrane metalloprotease	91.7623	114.422	82.7917	0.318389	-0.148417	-0.466806
D3800_06855	DUF1092 family protein	68.3804	105.241	54.7499	0.622046	-0.320726	-0.942773
D3800_06860	ribosome maturation factor RimM	84.642	103.489	90.9421	0.290033	0.103576	-0.186457
D3800_06865	transposase	54.2156	69.0758	68.4228	0.349472	0.335768	-0.0137036
D3800_06870	pilus assembly protein	42.5429	56.407	42.295	0.406954	-0.0084322	-0.415386
D3800_06875	pilus assembly protein	29.8919	62.0743	48.287	1.05424	0.691883	-0.36236
D3800_06880	pilus assembly protein	70.7483	97.4989	121.888	0.46269	0.784785	0.322095
D3800_06885	LD-carboxypeptidase	21.284	38.3488	30.8904	0.849411	0.537389	-0.312023
D3800_06890	polyhydroxyalkanoate biosynthesis repressor PhaR	352.847	349.076	445.737	-0.0155011	0.33715	0.352651
D3800_06895	CBS domain-containing protein	641.908	589.564	797.524	-0.12272	0.31316	0.43588
D3800_06900	Uma2 family endonuclease	82.3212	98.8559	122.088	0.264063	0.568584	0.304521
D3800_06905	carboxylating nicotinate-nucleotide diphosphorylase	119.145	121.815	128.719	0.0319789	0.111513	0.0795342
D3800_06910	hypothetical protein	46.0177	70.0032	40.8136	0.605232	-0.17314	-0.778372
D3800_06915	GNAT family N-acetyltransferase	99.4101	103.157	101.785	0.0533806	0.0340623	-0.0193184
D3800_06920	serine/threonine-protein phosphatase	61.5395	89.3049	68.7111	0.537227	0.159032	-0.378195
D3800_06925	hypothetical protein	32.454	70.1428	39.9888	1.1119	0.301198	-0.810699
D3800_06930	SpoIID/LytB domain-containing protein	38.8931	76.1273	38.6079	0.968901	-0.0106167	-0.979518
D3800_06935	IS200/IS605 family element transposase accessory protein TnpB	171.957	161.307	303.218	-0.0922448	0.818307	0.910551
D3800_06940	transposase	119.174	136.577	122.441	0.196646	0.039013	-0.157633
D3800_06945	TrkA family potassium uptake protein	48.6717	81.0286	47.2018	0.735348	-0.0442425	-0.77959
D3800_06950	ATPase	5.57533	30.4292	9.01053	2.44833	0.692554	-1.75577
D3800_06955	glycosyltransferase	16.2727	57.9397	15.1111	1.8321	-0.106843	-1.93894
D3800_06960	DUF2256 domain-containing protein	54.3227	74.7036	85.1113	0.459623	0.647795	0.188172
D3800_06965	TrmJ/YjtD family RNA methyltransferase	15.7296	60.1988	23.2347	1.93625	0.562798	-1.37345
D3800_06970	serine hydrolase	106.101	141.424	119.53	0.414589	0.171938	-0.242651
D3800_06975	glutaredoxin family protein	49.5399	72.0972	79.9047	0.541352	0.68969	0.148338
D3800_06980	hypothetical protein	16.4405	38.9245	26.9519	1.24342	0.713131	-0.530292
D3800_06985	Uma2 family endonuclease	24.3587	59.8967	23.0183	1.29804	-0.0816567	-1.3797
D3800_06990	AAA family ATPase	51.5593	62.8204	88.4396	0.285002	0.778461	0.493459
D3800_06995	hypothetical protein	14.3575	37.9555	17.4244	1.4025	0.2793	-1.1232
D3800_07000	AarF/ABC1/UbiB kinase family protein	76.7642	85.4422	124.77	0.154516	0.700771	0.546255
D3800_07005	hypothetical protein	78.644	95.4858	108.078	0.279949	0.458661	0.178711
D3800_07010	anthranilate synthase component I	18.6992	51.7654	18.1503	1.46901	-0.0429818	-1.51199
D3800_07015	permease	20.0517	47.6696	12.1	1.24935	-0.728714	-1.97806
D3800_07020	type II toxin-antitoxin system mRNA interferase toxin, RelE/StbE family	21.4518	31.0841	16.0209	0.535078	-0.42114	-0.956218
D3800_07025	DUF2281 domain-containing protein	25.6216	43.8111	27.0194	0.773938	0.0766381	-0.6973
D3800_07030	tetratricopeptide repeat protein	7.73708	23.3454	5.81957	1.59328	-0.410876	-2.00415
D3800_07035	hypothetical protein	27.6846	49.0393	28.3305	0.824852	0.0332706	-0.791581
D3800_07040	agmatinase	79.5975	139.703	219.648	0.811566	1.4644	0.652833
D3800_07045	hydrogenase maturation nickel metallochaperone HypA	40.6931	96.6092	152.263	1.24738	1.9037	0.656329
D3800_07050	hydrogenase nickel incorporation protein HypB	21.7041	65.4383	99.1731	1.59217	2.19198	0.599813
D3800_07055	aliphatic sulfonate ABC transporter substrate-binding protein	36.4388	67.7125	71.294	0.893949	0.968305	0.0743567
D3800_07060	ABC transporter permease subunit	12.5282	46.1983	23.642	1.88266	0.916173	-0.966486
D3800_07065	ATP-binding cassette domain-containing protein	6.85268	46.5596	16.7456	2.76434	1.28905	-1.47529
D3800_07070	Red carotenoid-binding protein	1911.87	1770.55	1907.27	-0.110789	-0.00347401	0.107315
D3800_07075	hypothetical protein	1000.92	790.951	501.647	-0.339662	-0.996578	-0.656915
D3800_07080	alpha/beta hydrolase	375.821	278.333	189.796	-0.433234	-0.985595	-0.552362
D3800_07085	Dam family site-specific DNA-(adenine-N6)-methyltransferase	22.6394	34.2386	22.9444	0.596789	0.0193049	-0.577484
D3800_07090	polyphosphate kinase 2 family protein	355.653	318.118	448.487	-0.160907	0.334594	0.495502
D3800_07095	XisI protein	3.05109	21.2176	0	2.79786	#NUM!	#NUM!
D3800_07100	hypothetical protein	4.27026	19.5292	0.831368	2.19324	-2.36077	-4.554
D3800_07105	hypothetical protein	9.24621	30.3879	5.77025	1.71656	-0.680227	-2.39679
D3800_07110	hypothetical protein	10.5797	36.2253	14.0258	1.7757	0.406787	-1.36891
D3800_07115	BrnT family toxin	12.2008	31.1332	16.9837	1.35148	0.477176	-0.874307
D3800_07120	hypothetical protein	3.18343	16.2948	7.10114	2.35576	1.15747	-1.19829
D3800_07125	DUF2584 family protein	12.1228	31.8036	34.4648	1.39147	1.5074	0.115932
D3800_07130	bifunctional aconitate hydratase 2/2-methylisocitrate dehydratase	214.998	204.47	219.528	-0.0724336	0.0300838	0.102517
D3800_07135	deoxyribose-phosphate aldolase	149.79	181.14	90.3836	0.274162	-0.728807	-1.00297
D3800_07140	HAD-IA family hydrolase	56.1514	108.962	42.9512	0.956426	-0.386623	-1.34305
D3800_07145	ATP phosphoribosyltransferase	76.8746	104.192	59.3677	0.438663	-0.372829	-0.811492
D3800_07150	chromate efflux transporter	5.4208	53.252	7.25185	3.29626	0.419843	-2.87642
D3800_07155	fatty-acid synthase	54.2324	56.2805	62.1447	0.0534803	0.196478	0.142998
D3800_07160	XisI protein	67.9841	81.0014	88.7099	0.252749	0.383897	0.131148
D3800_07165	TIGR03032 family protein	52.4313	80.9606	52.47	0.626793	0.00106568	-0.625727
D3800_07170	hypothetical protein	12.8844	16.8117	19.131	0.383838	0.570285	0.186447
D3800_07175	PIN domain-containing protein	7.91255	16.6522	7.9469	1.0735	0.00624879	-1.06725
D3800_07180	DUF4347 domain-containing protein	16.4867	45.5599	8.96934	1.46646	-0.878233	-2.34469
D3800_07185	hypothetical protein	25.9034	46.1205	31.1714	0.832268	0.267085	-0.565184
D3800_07190	hypothetical protein	33.9249	47.0564	45.3326	0.472048	0.418206	-0.0538417
D3800_07195	DUF4347 domain-containing protein	30.5712	73.4883	23.0402	1.26534	-0.408019	-1.67336
D3800_07200	hyalin	23.4674	56.7098	24.9447	1.27294	0.0880779	-1.18486
D3800_07205	RNA-binding protein hfq	95.5697	118.728	74.5889	0.313039	-0.357593	-0.670632
D3800_07210	diaminopimelate epimerase	135.043	165.748	145.675	0.295567	0.109331	-0.186236
D3800_07215	high light inducible protein	98.3063	115.849	131.596	0.236887	0.420761	0.183874
D3800_07220	hypothetical protein	112.57	125.745	97.835	0.15968	-0.202401	-0.362081
D3800_07225	TonB protein	73.9009	104.11	121.646	0.494446	0.719028	0.224583
D3800_07230	imidazoleglycerol-phosphate dehydratase HisB	120.066	136.9	186.254	0.189304	0.633449	0.444144
D3800_07235	threonine synthase	211.586	246.873	308.854	0.222524	0.545683	0.323159
D3800_07240	class II glutamine amidotransferase	17.7374	59.053	26.641	1.73522	0.586853	-1.14836
D3800_07245	ATP-binding cassette domain-containing protein	7.07318	30.095	11.0524	2.0891	0.64393	-1.44517
D3800_07250	hypothetical protein	83.8738	85.2713	121.462	0.0238403	0.534215	0.510374
D3800_07255	magnesium chelatase subunit H	158.141	171.175	231.29	0.114263	0.548488	0.434225
D3800_07260	bZIP transcription factor	139.771	136.881	192.938	-0.0301409	0.465074	0.495215
D3800_07265	hypothetical protein	62.7195	64.5934	79.4822	0.0424713	0.341717	0.299246
D3800_07270	type II toxin-antitoxin system HicB family antitoxin	35.055	44.8937	38.515	0.356892	0.1358	-0.221092
D3800_07275	hypothetical protein	103.576	120.208	122.079	0.214835	0.237118	0.0222835
D3800_07280	hypothetical protein	8.23849	36.9778	13.4702	2.16621	0.709318	-1.45689
D3800_07285	hypothetical protein	8.37629	49.7736	9.14504	2.571	0.126679	-2.44432
D3800_07290	glycosyltransferase	19.5176	63.2784	19.5812	1.69693	0.00468827	-1.69225
D3800_07295	hypothetical protein	12.7952	33.173	23.7023	1.3744	0.88942	-0.48498
D3800_07300	glycosyltransferase	72.9331	113.468	52.9194	0.637644	-0.462776	-1.10042
D3800_07305	methyltransferase domain-containing protein	59.3073	92.4827	57.8711	0.640973	-0.0353669	-0.67634
D3800_07310	glycosyltransferase family 2 protein	36.4829	66.5226	23.7301	0.866624	-0.620501	-1.48713
D3800_07315	macrocin O-methyltransferase	91.87	101.664	137.049	0.146148	0.577022	0.430874
D3800_07320	methyltransferase domain-containing protein	48.1734	68.3082	70.2969	0.503823	0.545227	0.0414039
D3800_07325	GtrA family protein	2.96939	14.3731	4.00818	2.27513	0.432782	-1.84235
D3800_07330	glycosyltransferase	5.84841	14.8824	7.06237	1.34749	0.272109	-1.07538
D3800_07335	hypothetical protein	13.7714	28.8278	25.4906	1.06579	0.888293	-0.177494
D3800_07340	hypothetical protein	15.4229	47.0139	38.6321	1.60801	1.32472	-0.28329
D3800_07345	AAA domain-containing protein	2100.39	1444.63	3119.37	-0.539956	0.570593	1.11055
D3800_07350	hypothetical protein	37.3648	50.1847	52.6692	0.425566	0.495278	0.0697117
D3800_07355	hypothetical protein	298.919	260.822	370.622	-0.196686	0.310195	0.506882
D3800_07360	clan AA aspartic protease	195.356	178.818	211.475	-0.127614	0.11438	0.241994
D3800_07365	hypothetical protein	102.828	143.641	56.4887	0.482231	-0.8642	-1.34643
D3800_07370	type II toxin-antitoxin system PemK/MazF family toxin	42.0877	78.5096	27.5382	0.899469	-0.611964	-1.51143
D3800_07375	type II toxin-antitoxin system HicB family antitoxin	163.852	181.541	158.314	0.147905	-0.0496019	-0.197507
D3800_07380	addiction module toxin, HicA family	136.408	111.197	123.072	-0.294808	-0.148428	0.14638
D3800_07385	type II toxin-antitoxin system HicB family antitoxin	69.6053	55.9435	82.1391	-0.315228	0.238872	0.5541
D3800_07390	addiction module toxin, HicA family	75.1229	84.8434	114.477	0.175549	0.607734	0.432184
D3800_07395	photosystem reaction center subunit H	148.939	147.168	205.057	-0.0172613	0.461304	0.478565
D3800_07400	2-oxo acid dehydrogenase subunit E2	228.246	280.167	238.492	0.295698	0.0633513	-0.232347
D3800_07405	DUF561 domain-containing protein	494.662	642.781	433.64	0.377884	-0.189944	-0.567828
D3800_07410	bifunctional UDP-N-acetylglucosamine diphosphorylase/glucosamine-1-phosphate N-acetyltransferase GlmU	109.46	166.616	102.159	0.606128	-0.0995903	-0.705718
D3800_07415	redoxin domain-containing protein	120.569	163.108	126.936	0.435966	0.0742393	-0.361727
D3800_07420	carbohydrate kinase	26.3794	60.9849	22.7689	1.20904	-0.212346	-1.42139
D3800_07425	tocopherol cyclase	41.6623	62.0618	34.291	0.574963	-0.280914	-0.855877
D3800_07430	AarF/ABC1/UbiB kinase family protein	4.80405	31.3699	5.06615	2.70706	0.0766381	-2.63042
D3800_07435	carotene isomerase	37.3352	76.2638	38.8029	1.03046	0.0556304	-0.974834
D3800_07440	hypothetical protein	33.1081	83.2142	19.6318	1.32965	-0.753987	-2.08363
D3800_07445	NAD-dependent epimerase/dehydratase family protein	25.7125	61.4052	31.4848	1.25589	0.292184	-0.963704
D3800_07450	hypothetical protein	289.904	203.453	560.203	-0.510874	0.950377	1.46125
D3800_07455	cobalamin biosynthesis protein CobW	160.116	85.4277	478.487	-0.906346	1.57936	2.4857
D3800_07460	IS630 family transposase	8.90251	24.4247	10.1856	1.45606	0.194242	-1.26182
D3800_07465	glycosyltransferase	5.60472	36.8603	6.50155	2.71735	0.214142	-2.50321
D3800_07470	methyltransferase domain-containing protein	161.101	200.7	195.905	0.317069	0.282187	-0.0348819
D3800_07475	glycosyltransferase	72.8205	101.308	128.392	0.476327	0.818135	0.341809
D3800_07480	glycosyltransferase	17.4369	29.6193	27.0044	0.764394	0.631052	-0.133343
D3800_07485	glycosyltransferase	56.7066	85.4196	86.7801	0.591051	0.613847	0.0227969
D3800_07490	glycosyltransferase	7.49123	31.608	6.10415	2.07701	-0.295413	-2.37243
D3800_07495	NAD-dependent epimerase/dehydratase family protein	10.8781	25.3942	12.3777	1.22307	0.186322	-1.03675
D3800_07500	GNAT family N-acetyltransferase	26.8629	57.3525	38.1205	1.09424	0.504948	-0.58929
D3800_07505	glycine cleavage system protein GcvH	480.534	583.927	491.467	0.28115	0.0324564	-0.248693
D3800_07510	molybdopterin-synthase adenylyltransferase MoeB	356.6	375.077	497.559	0.0728795	0.48056	0.407681
D3800_07515	hypothetical protein	368.409	329.539	623.369	-0.160861	0.758777	0.919638
D3800_07520	hypothetical protein	141.209	126.823	212.74	-0.155015	0.59126	0.746275
D3800_07525	SUMF1/EgtB/PvdO family nonheme iron enzyme	11.3269	30.9745	10.0686	1.45133	-0.169883	-1.62122
D3800_07530	fatty-acid synthase	28.5625	50.6971	32.7351	0.827781	0.196715	-0.631066
D3800_07535	XisI protein	17.0811	40.0198	17.9004	1.22832	0.067593	-1.16072
D3800_07540	DUF433 domain-containing protein	83.3192	110.813	110.438	0.411401	0.406516	-0.00488427
D3800_07545	peptidoglycan editing factor PgeF	111.502	117.033	173.292	0.0698449	0.636128	0.566283
D3800_07550	methionyl-tRNA formyltransferase	77.1595	89.2487	83.1967	0.209988	0.108682	-0.101306
D3800_07555	cyclic nucleotide-binding domain-containing protein	79.5547	106.003	77.4416	0.414086	-0.0388391	-0.452925
D3800_07560	TlyA family rRNA (cytidine-2'-O)-methyltransferase	66.3955	97.9288	74.1076	0.560649	0.158537	-0.402112
D3800_07565	hypothetical protein	207.627	132.618	300.573	-0.646724	0.53372	1.18044
D3800_07570	DUF4164 family protein	151.759	110.09	245.149	-0.463101	0.691883	1.15498
D3800_07575	helix-turn-helix domain-containing protein	127.526	98.8559	232.367	-0.367388	0.865619	1.23301
D3800_07580	4Fe-4S ferredoxin	287.194	236.471	497.19	-0.280364	0.79177	1.07213
D3800_07585	AAA family ATPase	131.989	150.214	117.239	0.186602	-0.170965	-0.357567
D3800_07590	hypothetical protein	100.698	83.5501	73.7631	-0.269324	-0.449067	-0.179743
D3800_07595	Cof-type HAD-IIB family hydrolase	63.4103	88.6383	68.1446	0.483213	0.103883	-0.37933
D3800_07600	dienelactone hydrolase family protein	172.824	180.252	144.67	0.0607105	-0.256537	-0.317248
D3800_07605	S1 RNA-binding domain-containing protein	65.5321	91.1731	82.6644	0.476405	0.335063	-0.141342
D3800_07610	hypothetical protein	8.72717	38.4379	8.5971	2.13894	-0.021664	-2.16061
D3800_07615	methyltransferase domain-containing protein	9.03549	31.5256	8.94098	1.80285	-0.0151702	-1.81802
D3800_07620	NAD-binding protein	7.99192	23.9729	6.04185	1.58479	-0.403552	-1.98834
D3800_07625	DUF760 domain-containing protein	272.476	215.071	477.528	-0.341314	0.809458	1.15077
D3800_07630	SMC-Scp complex subunit ScpB	72.4834	100.453	75.6544	0.470802	0.0617737	-0.409028
D3800_07635	inositol monophosphatase	40.3154	63.0244	69.6523	0.644579	0.788841	0.144262
D3800_07640	ATP-binding cassette domain-containing protein	56.7945	80.1156	60.3752	0.496331	0.0882046	-0.408126
D3800_07645	IS200/IS605 family element transposase accessory protein TnpB	305.712	261.761	475.515	-0.223926	0.637317	0.861243
D3800_07650	DUF4164 domain-containing protein	45.1592	57.8351	73.6207	0.356924	0.705092	0.348168
D3800_07655	NADH-quinone oxidoreductase subunit M	441.329	262.386	410.941	-0.750165	-0.102924	0.647241
D3800_07660	phycocyanobilin:ferredoxin oxidoreductase	150.553	171.144	219.429	0.184939	0.543482	0.358543
D3800_07665	DUF3488 domain-containing protein	61.1019	95.4844	79.7266	0.644047	0.383845	-0.260203
D3800_07670	hypothetical protein	231.837	183.483	316.115	-0.33747	0.447336	0.784806
D3800_07675	SUMF1/EgtB/PvdO family nonheme iron enzyme	17.7295	39.0472	29.0772	1.13907	0.713738	-0.425332
D3800_07680	type II toxin-antitoxin system prevent-host-death family antitoxin	69.4323	111.284	105.82	0.680566	0.607939	-0.0726276
D3800_07685	hypothetical protein	129.697	139.621	173.165	0.106371	0.416994	0.310623
D3800_07690	hypothetical protein	51.3188	68.6146	64.6076	0.419029	0.332217	-0.0868125
D3800_07695	hypothetical protein	10.1904	46.4664	7.45082	2.18898	-0.451741	-2.64072
D3800_07700	hypothetical protein	1.98079	20.2747	0.911499	3.35553	-1.11976	-4.47529
D3800_07705	SRPBCC family protein	33.9417	56.9219	37.8272	0.745924	0.156365	-0.589558
D3800_07710	hypothetical protein	475.852	385.082	697.022	-0.305347	0.550692	0.856039
D3800_07715	DUF1499 domain-containing protein	34.1497	59.6166	33.2088	0.803841	-0.0403082	-0.844149
D3800_07720	DUF427 domain-containing protein	26.2004	61.2977	26.4335	1.22624	0.0127782	-1.21347
D3800_07725	4-hydroxybenzoate octaprenyltransferase	13.9292	48.1441	17.8843	1.78925	0.360582	-1.42867
D3800_07730	hypothetical protein	23.9135	57.2072	22.6963	1.25837	-0.075365	-1.33374
D3800_07735	AAA family ATPase	11.6917	40.0251	11.7871	1.77542	0.0117206	-1.7637
D3800_07740	tRNA lysidine(34) synthetase TilS	24.7413	63.5374	22.1144	1.36069	-0.161934	-1.52262
D3800_07745	oxygen-dependent coproporphyrinogen oxidase	63.7722	122.588	68.333	0.94282	0.0996556	-0.843165
D3800_07750	serine/threonine protein phosphatase	24.7772	51.8302	20.8528	1.06478	-0.248771	-1.31355
D3800_07755	DNA mismatch repair protein MutS	37.7626	64.9566	22.8334	0.782518	-0.725811	-1.50833
D3800_07760	2TM domain-containing protein	31.4225	58.8344	55.3736	0.904864	0.817402	-0.0874627
D3800_07765	FADH(2)-oxidizing methylenetetrahydrofolate--tRNA-(uracil(54)-C(5))-methyltransferase TrmFO	68.9992	82.0206	95.4162	0.249405	0.467654	0.218248
D3800_07770	thylakoid-associated protein	10519.2	11111.6	11789.9	0.0790419	0.164525	0.0854835
D3800_07775	PIN/TRAM domain-containing protein	459.089	359.888	554.064	-0.351226	0.271278	0.622504
D3800_07780	coproporphyrinogen III oxidase	26.184	60.9776	23.7992	1.21959	-0.137773	-1.35737
D3800_07785	cupin domain-containing protein	17.7396	66.7298	22.9792	1.91136	0.373356	-1.53801
D3800_07790	AAA family ATPase	17.5282	49.8161	20.9931	1.50693	0.260238	-1.2467
D3800_07795	gfo/Idh/MocA family oxidoreductase	99.6117	123.884	108.727	0.314599	0.126321	-0.188278
D3800_07800	DNA-binding protein	42.4358	73.7207	48.2973	0.796789	0.186661	-0.610128
D3800_07805	histidinol dehydrogenase	75.5886	117.284	121.134	0.633769	0.680364	0.0465957
D3800_07810	hypothetical protein	37.789	76.5064	37.9924	1.01761	0.00774303	-1.00987
D3800_07815	UDP-N-acetylmuramate--L-alanine ligase	196.997	220.278	187.706	0.16115	-0.069704	-0.230854
D3800_07820	UDP-N-acetylmuramate dehydrogenase	165.629	182.713	163.574	0.141622	-0.0180183	-0.15964
D3800_07825	hypothetical protein	252.849	248.954	370.374	-0.022394	0.550708	0.573102
D3800_07830	hypothetical protein	171.928	174.898	221.124	0.0247047	0.36305	0.338345
D3800_07835	hypothetical protein	126.708	154.475	129.033	0.285862	0.0262281	-0.259633
D3800_07840	HigA family addiction module antidote protein	401.049	432.986	309.71	0.110542	-0.372859	-0.483401
D3800_07845	peptidase	526.161	546.389	391.695	0.0544246	-0.425774	-0.480199
D3800_07850	ACP S-malonyltransferase	158.358	134.461	210.793	-0.236011	0.412633	0.648644
D3800_07855	DUF433 domain-containing protein	305.798	240.774	483.048	-0.344901	0.659585	1.00449
D3800_07860	clan AA aspartic protease	141.512	129.811	124.59	-0.124512	-0.183738	-0.059226
D3800_07865	hypothetical protein	223.696	217.76	237.771	-0.0388048	0.0880329	0.126838
D3800_07870	hypothetical protein	147.894	171.186	193.097	0.211002	0.38476	0.173759
D3800_07875	hypothetical protein	63.4788	70.2786	70.769	0.146809	0.156842	0.0100331
D3800_07880	hypothetical protein	6.95759	37.6908	4.56535	2.43755	-0.60786	-3.04541
D3800_07885	peptide ABC transporter substrate-binding protein	13.0066	43.2359	9.75131	1.73299	-0.415574	-2.14856
D3800_07890	ABC transporter permease subunit	3.79505	29.8765	1.89729	2.97682	-1.00018	-3.977
D3800_07895	glyoxalase	16.1811	35.6134	15.0058	1.13811	-0.108788	-1.2469
D3800_07900	cytochrome C biogenesis protein CcdA	19.0668	56.8893	21.0151	1.57709	0.140364	-1.43673
D3800_07905	cytochrome c biogenesis protein	14.1453	38.2294	20.0957	1.43437	0.50657	-0.927796
D3800_07910	DNA-formamidopyrimidine glycosylase	11.4446	48.226	15.2102	2.07514	0.410376	-1.66477
D3800_07915	potassium channel protein	43.564	62.2381	37.6123	0.514663	-0.211931	-0.726594
D3800_07920	DUF4278 domain-containing protein	16.1578	38.4676	19.936	1.25142	0.303147	-0.948269
D3800_07925	peptidase	118.015	145.935	132.887	0.306361	0.17123	-0.135131
D3800_07930	adenosylcobinamide-GDP ribazoletransferase	77.6243	111.706	90.1574	0.525123	0.215937	-0.309186
D3800_07935	hypothetical protein	23.6501	35.7927	21.4499	0.597819	-0.140872	-0.738691
D3800_07940	hypothetical protein	42.7158	60.6755	67.2484	0.506342	0.654729	0.148387
D3800_07945	hypothetical protein	69.6673	101.719	114.702	0.546031	0.719336	0.173305
D3800_07950	hypothetical protein	3.68336	26.7957	5.199	2.86291	0.497214	-2.36569
D3800_07955	hypothetical protein	2.63167	17.7126	2.89045	2.75072	0.135314	-2.61541
D3800_07960	hypothetical protein	21.9885	33.0186	14.4575	0.58653	-0.604929	-1.19146
D3800_07965	transposase	11.0027	23.8248	10.1409	1.1146	-0.117676	-1.23228
D3800_07970	IS30 family transposase	23.0322	45.7472	18.9711	0.990031	-0.279847	-1.26988
D3800_07975	IS5/IS1182 family transposase	19.0487	65.0669	8.15881	1.77223	-1.22326	-2.99549
D3800_07980	WYL domain-containing protein	39.9596	65.1472	51.6184	0.705162	0.369343	-0.335819
D3800_07985	type I-D CRISPR-associated helicase Cas3'	50.6961	76.7839	74.6066	0.598929	0.557429	-0.0414998
D3800_07990	IS1634 family transposase	5.39499	28.9552	5.87988	2.42413	0.124166	-2.29996
D3800_07995	hypothetical protein	48.3407	89.202	21.2778	0.883837	-1.18389	-2.06773
D3800_08000	hypothetical protein	74.0854	88.2614	124.243	0.252594	0.745902	0.493308
D3800_08005	nucleotidyltransferase domain-containing protein	33.3081	44.3728	64.0361	0.413805	0.943014	0.529209
D3800_08010	DUF86 domain-containing protein	22.8122	40.4411	44.6532	0.826015	0.968957	0.142943
D3800_08015	nucleotidyltransferase domain-containing protein	16.4112	35.3602	34.1187	1.10745	1.05588	-0.051566
D3800_08020	DUF86 domain-containing protein	24.9099	65.0053	28.2443	1.38384	0.181243	-1.2026
D3800_08025	type I-D CRISPR-associated protein Cas10d/Csc3	21.5252	45.614	27.7968	1.08345	0.368888	-0.714558
D3800_08030	type I-D CRISPR-associated protein Cas7/Csc2	29.4891	46.7574	47.3407	0.665013	0.682897	0.0178835
D3800_08035	type I-D CRISPR-associated protein Cas5/Csc1	24.1128	43.896	29.4212	0.864293	0.287058	-0.577235
D3800_08040	Uma2 family endonuclease	38.4324	91.8661	38.4277	1.25721	-0.000177483	-1.25739
D3800_08045	Uma2 family endonuclease	37.4044	110.589	41.4298	1.56393	0.147463	-1.41646
D3800_08050	CRISPR-associated endoribonuclease Cas6	17.2577	59.7968	21.9071	1.79283	0.34416	-1.44867
D3800_08055	CRISPR-associated protein Cas4	15.7008	51.4704	22.3524	1.71291	0.509598	-1.20331
D3800_08060	type I-D CRISPR-associated endonuclease Cas1	33.2826	63.8942	42.3439	0.940918	0.347387	-0.59353
D3800_08065	CRISPR-associated endonuclease Cas2	60.1122	113.719	51.9605	0.919742	-0.210243	-1.12999
D3800_08070	bifunctional acetaldehyde-CoA/alcohol dehydrogenase	78.361	67.2072	208.965	-0.221522	1.41505	1.63657
D3800_08075	hydroxyacylglutathione hydrolase	97.2644	86.9256	288.689	-0.16213	1.56953	1.73166
D3800_08080	polysaccharide deacetylase family protein	30.013	57.9123	44.8164	0.948285	0.57844	-0.369845
D3800_08085	NAD-dependent epimerase/dehydratase family protein	371.585	419.634	490.572	0.17544	0.400771	0.225331
D3800_08090	periplasmic heavy metal sensor	395.575	178.742	3055.85	-1.14607	2.94955	4.09562
D3800_08095	hypothetical protein	479.704	204.829	3283.1	-1.22772	2.77484	4.00256
D3800_08100	sigma-70 family RNA polymerase sigma factor	415.267	175.175	2956.15	-1.24524	2.83161	4.07685
D3800_08105	glycosyltransferase	3.75564	23.3083	3.87972	2.63371	0.0468908	-2.58682
D3800_08110	glycosyltransferase	15.8463	46.4233	29.9655	1.5507	0.91916	-0.631545
D3800_08115	hypothetical protein	62.7158	82.1849	139.291	0.390044	1.1512	0.761155
D3800_08120	phosphoglucosamine mutase	71.2111	101.603	95.829	0.512775	0.428359	-0.084416
D3800_08125	glycosyltransferase	97.2437	125.015	95.2909	0.362427	-0.0292671	-0.391694
D3800_08130	hypothetical protein	55.3484	91.8916	62.9196	0.731392	0.184968	-0.546424
D3800_08135	photosystem I assembly protein Ycf3	151.091	157.723	161.092	0.0619698	0.0924625	0.0304927
D3800_08140	Asp-tRNA(Asn)/Glu-tRNA(Gln) amidotransferase subunit GatC	94.0537	106.595	109.279	0.180579	0.216456	0.0358767
D3800_08145	cupin domain-containing protein	331.71	334.611	617.374	0.0125616	0.896221	0.883659
D3800_08150	hypothetical protein	23.8653	77.1134	15.863	1.69207	-0.589244	-2.28131
D3800_08155	hypothetical protein	8001.25	13037.9	3138.74	0.704411	-1.35004	-2.05445
D3800_08160	nucleoside triphosphate pyrophosphohydrolase	87.3638	125.364	57.149	0.521016	-0.612306	-1.13332
D3800_08165	signal peptidase I	79.8128	123.022	56.8368	0.62423	-0.489793	-1.11402
D3800_08170	universal stress protein	222.63	283.763	164.769	0.350037	-0.434205	-0.784242
D3800_08175	ribonuclease D	118.427	146.946	93.8462	0.311295	-0.335622	-0.646918
D3800_08180	prephenate dehydratase	25.9587	56.0105	18.98	1.10948	-0.451741	-1.56122
D3800_08185	HAMP domain-containing protein	61.9686	53.4916	34.0621	-0.212225	-0.863369	-0.651144
D3800_08190	riboflavin deaminase	75.5197	102.953	53.8246	0.447067	-0.488587	-0.935654
D3800_08195	GNAT family N-acetyltransferase	31.8872	60.2145	39.9234	0.917136	0.324261	-0.592875
D3800_08200	tRNA-(ms[2]io[6]A)-hydroxylase	48.0569	74.6835	46.1686	0.636045	-0.0578313	-0.693876
D3800_08205	glycine--tRNA ligase subunit beta	55.8107	84.8289	55.863	0.604013	0.00134999	-0.602663
D3800_08210	hypothetical protein	32.1912	68.7152	31.4257	1.09396	-0.034723	-1.12869
D3800_08215	magnesium chelatase ATPase subunit I	82.7871	109.475	83.0508	0.403118	0.00458906	-0.398529
D3800_08220	glycosyl transferase	65.4245	77.4656	46.268	0.243726	-0.499815	-0.743541
D3800_08225	universal stress protein	71.7811	98.3745	63.174	0.45468	-0.184273	-0.638952
D3800_08230	NblA-related protein	125.367	119.948	388.999	-0.0637486	1.63361	1.69735
D3800_08235	RNA-binding protein	690.552	739.528	623.615	0.0988538	-0.147096	-0.245949
D3800_08240	ribose-5-phosphate isomerase RpiA	510.936	578.451	488.721	0.179052	-0.0641313	-0.243183
D3800_08245	G-D-S-L family lipolytic protein	143.186	159.989	146.016	0.160086	0.0282413	-0.131845
D3800_08250	methylenetetrahydrofolate reductase	33.9543	56.0475	28.3069	0.723054	-0.26244	-0.985494
D3800_08255	hypothetical protein	80.0986	114.518	128.172	0.515721	0.678231	0.162511
D3800_08260	GNAT family N-acetyltransferase	60.1527	80.2858	77.289	0.416514	0.361632	-0.0548818
D3800_08265	ATP-dependent chaperone ClpB	19.6471	46.6316	19.6173	1.24699	-0.0021895	-1.24918
D3800_08270	two pore domain potassium channel family protein	82.9803	104.396	91.7439	0.331232	0.144842	-0.18639
D3800_08275	DUF2092 domain-containing protein	99.7742	116.162	140.501	0.219397	0.493843	0.274446
D3800_08280	AbrB/MazE/SpoVT family DNA-binding domain-containing protein	177.321	217.655	308.222	0.295676	0.797602	0.501926
D3800_08285	type II toxin-antitoxin system PemK/MazF family toxin	106.507	135.876	159.147	0.351351	0.579417	0.228066
D3800_08290	hypothetical protein	72.5799	111.975	69.5658	0.62553	-0.061191	-0.686721
D3800_08295	ATP-dependent helicase	21.8114	51.0937	17.0797	1.22806	-0.352801	-1.58087
D3800_08300	tetratricopeptide repeat protein	155.767	157.271	133.043	0.0138587	-0.227505	-0.241363
D3800_08305	metalloregulator ArsR/SmtB family transcription factor	343.395	245.038	433.793	-0.486862	0.337138	0.824001
D3800_08310	metallothionein	2003.84	2694.76	2236.62	0.42739	0.158552	-0.268838
D3800_08315	DUF2808 domain-containing protein	57.5144	94.1978	78.4271	0.711769	0.447429	-0.26434
D3800_08320	DNA replication/repair protein RecF	6.12147	29.8647	4.52719	2.28649	-0.435261	-2.72175
D3800_08325	IS1 family transposase	17.747	30.8163	8.88807	0.796119	-0.997631	-1.79375
D3800_08330	ATP-binding cassette domain-containing protein	19.1308	45.7433	23.3448	1.25767	0.287205	-0.97046
D3800_08335	hypothetical protein	58.5138	65.1697	80.5992	0.155425	0.461988	0.306563
D3800_08340	methyltransferase domain-containing protein	78.9461	130.491	62.6007	0.725012	-0.334689	-1.0597
D3800_08345	DUF4327 family protein	3074.94	3009.97	2175.54	-0.03081	-0.499185	-0.468375
D3800_08350	diacylglycerol kinase family protein	141.94	152.736	107.216	0.105754	-0.404768	-0.510522
D3800_08355	rRNA maturation RNase YbeY	261.16	282.352	184.491	0.112557	-0.501388	-0.613945
D3800_08360	DUF3285 domain-containing protein	285.66	324.942	238.556	0.185882	-0.259974	-0.445856
D3800_08365	RecQ family ATP-dependent DNA helicase	5.68192	37.4655	3.36068	2.72111	-0.757625	-3.47874
D3800_08370	hypothetical protein	25.9952	40.104	23.642	0.625501	-0.136894	-0.762395
D3800_08375	hypothetical protein	91.625	102.397	168.578	0.160359	0.879601	0.719242
D3800_08380	clan AA aspartic protease	53.7818	82.8458	100.376	0.62331	0.900227	0.276917
D3800_08385	DUF4160 domain-containing protein	185.594	183.947	155.139	-0.0128621	-0.258587	-0.245725
D3800_08390	DUF2442 domain-containing protein	167.394	152.927	119.966	-0.130407	-0.480621	-0.350214
D3800_08395	hypothetical protein	183.575	206.161	230.664	0.167405	0.329422	0.162017
D3800_08400	clan AA aspartic protease	188.436	203.219	222.513	0.108958	0.239816	0.130858
D3800_08405	IS5 family transposase	26.4786	36.4063	24.8691	0.459361	-0.0904719	-0.549832
D3800_08410	IS5/IS1182 family transposase	27.5005	35.2287	29.5052	0.357291	0.101513	-0.255778
D3800_08415	hypothetical protein	53.0458	74.3813	41.858	0.487703	-0.341735	-0.829438
D3800_08420	DUF433 domain-containing protein	90.8402	92.5242	72.2156	0.0265007	-0.33102	-0.357521
D3800_08425	hypothetical protein	2.21421	25.8623	3.64262	3.54599	0.718184	-2.8278
D3800_08430	PIN domain-containing protein	66.4519	89.5234	54.704	0.429954	-0.280664	-0.710618
D3800_08435	hypothetical protein	199.902	276.01	141.379	0.46543	-0.499721	-0.965151
D3800_08440	IS5/IS1182 family transposase	8.84555	13.8013	3.08794	0.641782	-1.51831	-2.16009
D3800_08445	IS5 family transposase	10.9121	27.9713	11.7801	1.35802	0.110426	-1.2476
D3800_08450	hypothetical protein	0.241063	24.3516	1.22023	6.65846	2.33967	-4.31879
D3800_08455	PEP-CTERM sorting domain-containing protein	2.74517	28.5655	0	3.37931	#NUM!	#NUM!
D3800_08460	UPF0175 family protein	37.1825	56.7709	35.0594	0.610526	-0.0848253	-0.695352
D3800_08465	DUF3368 domain-containing protein	34.0435	49.8024	24.2841	0.548836	-0.487365	-1.0362
D3800_08470	hypothetical protein	52.2228	67.7189	33.377	0.374879	-0.645828	-1.02071
D3800_08475	PIN domain-containing protein	416.463	339.61	289.25	-0.294309	-0.525871	-0.231562
D3800_08480	type II toxin-antitoxin system prevent-host-death family antitoxin	391.875	333.146	239.88	-0.234241	-0.708081	-0.47384
D3800_08485	hypothetical protein	38.3923	67.9213	42.0828	0.823046	0.132411	-0.690634
D3800_08490	8-amino-7-oxononanoate synthase	75.504	110.538	66.2466	0.549913	-0.188706	-0.73862
D3800_08495	hypothetical protein	120.315	160.416	68.7195	0.415007	-0.808023	-1.22303
D3800_08500	hypothetical protein	63.949	92.3858	69.4533	0.530751	0.119121	-0.411629
D3800_08505	hypothetical protein	102.834	106.5	95.8016	0.0505249	-0.102203	-0.152728
D3800_08515	hypothetical protein	401.905	333.463	615.874	-0.269328	0.615781	0.885109
D3800_08520	NTP transferase domain-containing protein	221.597	195.86	332.673	-0.178118	0.586164	0.764281
D3800_08525	FAD-dependent oxidoreductase	59.2001	83.8891	69.4183	0.502883	0.229715	-0.273168
D3800_08530	M28 family peptidase	58.7803	55.8506	59.481	-0.0737599	0.0170962	0.090856
D3800_08535	hypothetical protein	6.87987	46.1827	10.8078	2.7469	0.651617	-2.09528
D3800_08540	hypothetical protein	8.72619	30.9657	9.63302	1.82725	0.142636	-1.68461
D3800_08545	GNAT family N-acetyltransferase	45.8342	63.6708	58.0017	0.474209	0.339673	-0.134536
D3800_08550	DUF1778 domain-containing protein	69.4909	89.8227	104.122	0.370257	0.583385	0.213128
D3800_08555	hypothetical protein	4.27026	24.1955	3.32547	2.50234	-0.360767	-2.86311
D3800_08560	BrnT family toxin	3.42511	22.7715	4.7284	2.73301	0.465203	-2.2678
D3800_08565	hypothetical protein	17.1968	20.7484	14.8119	0.270856	-0.215388	-0.486245
D3800_08570	hypothetical protein	16.3642	24.6812	15.4622	0.592872	-0.0817912	-0.674664
D3800_08575	hypothetical protein	20.1111	22.8968	19.1918	0.187155	-0.0675029	-0.254658
D3800_08580	DUF4258 domain-containing protein	270.964	239.255	330.638	-0.17955	0.287151	0.466701
D3800_08585	hypothetical protein	261.761	240.056	311.549	-0.124879	0.251208	0.376087
D3800_08590	CopG family transcriptional regulator	324.59	257.369	215.393	-0.334782	-0.591651	-0.256869
D3800_08595	hypothetical protein	496.5	388.511	332.131	-0.353841	-0.580041	-0.2262
D3800_08600	IS200/IS605 family element transposase accessory protein TnpB	66.3509	66.4826	97.4338	0.00286267	0.554307	0.551444
D3800_08605	amidohydrolase family protein	18.9962	41.5387	12.7053	1.12875	-0.580274	-1.70902
D3800_08610	lignostilbene-alpha,beta-dioxygenase	33.5164	47.6075	25.7937	0.506322	-0.377846	-0.884168
D3800_08615	AAA family ATPase	1.51823	16.9037	2.18588	3.47688	0.525824	-2.95106
D3800_08620	IS5 family transposase	11.1482	35.4182	7.67397	1.66768	-0.538766	-2.20644
D3800_08625	hypothetical protein	2.07116	19.5558	1.7001	3.23908	-0.284818	-3.5239
D3800_08630	serine/threonine protein kinase	6.78444	30.8533	6.97041	2.18512	0.039013	-2.14611
D3800_08635	glycosyltransferase	67.6636	103.472	74.8118	0.612784	0.144885	-0.467899
D3800_08640	HAMP domain-containing protein	42.4806	68.2825	52.9149	0.684711	0.31687	-0.367842
D3800_08645	chemotaxis protein CheW	33.945	63.7968	21.3713	0.910287	-0.667523	-1.57781
D3800_08650	response regulator	42.7026	49.9896	24.3175	0.227304	-0.812331	-1.03963
D3800_08655	DUF4388 domain-containing protein	25.7688	77.5508	28.6965	1.58951	0.155248	-1.43427
D3800_08660	hypothetical protein	49.9944	63.0244	56.1127	0.334143	0.166561	-0.167582
D3800_08665	hypothetical protein	45.0371	78.6354	38.8359	0.804066	-0.21372	-1.01779
D3800_08670	phytoene/squalene synthase family protein	117.962	148.359	163.498	0.330767	0.470946	0.14018
D3800_08675	cytochrome b6-f complex subunit IV	6510.85	5546.68	5797.9	-0.231223	-0.167316	0.0639077
D3800_08680	cytochrome b6	6120.73	5087.18	5767.21	-0.266836	-0.0858292	0.181007
D3800_08685	circularly permuted type 2 ATP-grasp protein	404.507	292.609	412.467	-0.467192	0.0281122	0.495304
D3800_08690	alpha-E domain-containing protein	70.568	88.9945	99.891	0.334702	0.50134	0.166639
D3800_08695	transglutaminase family protein	62.6281	92.7299	71.8586	0.566225	0.198352	-0.367873
D3800_08700	PIN domain-containing protein	133.209	155.688	135.315	0.224958	0.0226248	-0.202333
D3800_08705	ribbon-helix-helix protein, CopG family	74.4215	113.494	102.952	0.60883	0.468187	-0.140643
D3800_08710	DUF29 domain-containing protein	40.0823	72.9164	29.2301	0.863281	-0.455508	-1.31879
D3800_08715	hypothetical protein	13.004	54.4823	11.3206	2.06683	-0.200016	-2.26684
D3800_08720	anticodon-binding protein	5.17863	32.6958	4.64545	2.65846	-0.156753	-2.81521
D3800_08725	hypothetical protein	70.1433	89.4797	88.4911	0.351254	0.335227	-0.0160275
D3800_08730	hypothetical protein	92.4836	138.303	72.2156	0.580563	-0.356887	-0.937449
D3800_08735	hypothetical protein	2.90212	46.2651	0.734509	3.99474	-1.98226	-5.977
D3800_08740	hypothetical protein	47.7958	98.2942	51.6184	1.04022	0.111001	-0.929221
D3800_08745	uracil phosphoribosyltransferase	145.826	150.994	132.569	0.0502505	-0.137503	-0.187753
D3800_08750	NAD(P)H-quinone oxidoreductase	1074.24	992.99	1482.09	-0.113463	0.46432	0.577783
D3800_08755	malate dehydrogenase	1009.4	883.949	1227.64	-0.191464	0.282394	0.473858
D3800_08760	RNA methyltransferase	399.486	332.067	388.634	-0.266668	-0.0397294	0.226939
D3800_08765	TetR family transcriptional regulator	80.8081	106.553	58.6412	0.398997	-0.462585	-0.861581
D3800_08770	YbjN domain-containing protein	167.037	196.935	165.821	0.237548	-0.0105406	-0.248088
D3800_08775	lipoate--protein ligase family protein	69.4338	112.319	84.7389	0.693886	0.287386	-0.4065
D3800_08780	photosystem II D2 protein (photosystem q(a) protein)	5716.9	5181.49	4807.6	-0.141866	-0.249916	-0.108049
D3800_08785	photosystem II 44 kDa subunit reaction center protein	6882.71	6386.25	5897.85	-0.108008	-0.222789	-0.114781
D3800_08790	threonine-phosphate decarboxylase	107.821	131.31	115.4	0.284336	0.0979985	-0.186338
D3800_08795	DNA-binding protein	2045.86	1795.2	1995.29	-0.18856	-0.0361125	0.152448
D3800_08800	DUF4168 domain-containing protein	68.7328	94.8479	62.5784	0.464616	-0.135335	-0.599951
D3800_08805	urease accessory protein UreE	72.7556	110.09	52.5775	0.597546	-0.468615	-1.06616
D3800_08810	hypothetical protein	12.5282	28.6788	13.3508	1.1948	0.091745	-1.10306
D3800_08815	Uma2 family endonuclease	8.44168	34.221	12.6091	2.01928	0.57886	-1.44042
D3800_08820	DUF928 domain-containing protein	0.323155	17.0022	0.817886	5.71735	1.33967	-4.37768
D3800_08825	ISL3 family transposase	1.60135	26.5394	0.675486	4.05078	-1.24529	-5.29607
D3800_08830	hypothetical protein	313.069	374.94	719.12	0.260178	1.19975	0.939571
D3800_08835	aspartate carbamoyltransferase catalytic subunit	172.587	204.596	362.54	0.245459	1.07082	0.825359
D3800_08840	hypothetical protein	46.3993	83.0171	63.61	0.839305	0.45515	-0.384155
D3800_08845	efflux RND transporter periplasmic adaptor subunit	156.409	132.45	236.381	-0.239875	0.595788	0.835663
D3800_08850	Ureidoglycolate hydrolase	70.5629	77.1103	141.222	0.128015	1.00098	0.872965
D3800_08855	hypothetical protein	62.7069	72.5331	119.448	0.210015	0.929688	0.719673
D3800_08860	hypothetical protein	78.2333	86.5223	127.737	0.145289	0.707323	0.562034
D3800_08865	hypothetical protein	127.823	128.513	206.429	0.00776042	0.691492	0.683732
D3800_08870	hypothetical protein	126.057	170.101	161.761	0.432312	0.359788	-0.0725244
D3800_08875	hypothetical protein	183.632	187.676	269.087	0.0314307	0.551256	0.519825
D3800_08880	hypothetical protein	10.6458	40.9761	9.48322	1.94449	-0.166841	-2.11133
D3800_08885	urease subunit gamma	227.001	270.63	176.402	0.253628	-0.363827	-0.617455
D3800_08890	urease subunit beta	178.528	232.443	141.592	0.380725	-0.334416	-0.715141
D3800_08895	S-methyl-5'-thioadenosine phosphorylase	165.874	201.573	154.002	0.281212	-0.107146	-0.388357
D3800_08900	RNA polymerase sigma factor, RpoD/SigA family	80.0708	91.2072	80.872	0.187871	0.0143638	-0.173507
D3800_08905	ATP-dependent protease	332.178	273.636	402.247	-0.279699	0.276124	0.555822
D3800_08910	helix-turn-helix domain-containing protein	262.558	191.62	433.037	-0.454386	0.721857	1.17624
D3800_08915	4-hydroxy-3-methylbut-2-enyl diphosphate reductase	140.076	148.412	142.486	0.0833954	0.0246035	-0.0587918
D3800_08920	DUF1817 domain-containing protein	34.7162	61.7138	30.166	0.829986	-0.202684	-1.03267
D3800_08925	hypothetical protein	292.442	250.585	527.059	-0.222852	0.849815	1.07267
D3800_08930	bile acid:sodium symporter family protein	33.0872	42.5716	23.2181	0.363618	-0.511024	-0.874641
D3800_08935	hypothetical protein	26.0615	40.0685	24.3311	0.620548	-0.0991193	-0.719668
D3800_08940	recombinase RecA	388.342	359.47	887.027	-0.111458	1.19165	1.30311
D3800_08945	aldo/keto reductase	256.478	250.347	393.736	-0.0349023	0.618396	0.653298
D3800_08950	pentapeptide repeat-containing protein	12.2478	43.6697	13.3878	1.8341	0.128388	-1.70572
D3800_08955	XisI protein	32.1604	45.777	36.814	0.509337	0.194968	-0.31437
D3800_08960	fatty-acid oxidation protein subunit alpha	19.8921	34.6222	35.378	0.799505	0.830659	0.0311543
D3800_08965	2-phosphosulfolactate phosphatase family protein	180.586	237.141	143.337	0.393056	-0.333277	-0.726333
D3800_08970	bifunctional folylpolyglutamate synthase/dihydrofolate synthase	13.5447	38.7128	18.9136	1.51508	0.481692	-1.03339
D3800_08975	DUF3352 domain-containing protein	39.4516	58.0121	68.8027	0.556271	0.802382	0.246111
D3800_08980	quinone-dependent dihydroorotate dehydrogenase	11.4154	40.4116	19.6582	1.82379	0.784154	-1.03963
D3800_08985	DnaJ domain-containing protein	19.399	47.6121	38.9931	1.29535	1.00724	-0.288109
D3800_08990	molecular chaperone DnaK	305.967	254.273	292.177	-0.266998	-0.06653	0.200468
D3800_08995	RluA family pseudouridine synthase	10.6052	46.8179	13.3581	2.14229	0.332947	-1.80934
D3800_09000	nucleoside-diphosphate kinase	264.941	397.266	223.433	0.584432	-0.245833	-0.830264
D3800_09005	histidine phosphatase family protein	150.863	199.283	129.287	0.401587	-0.222654	-0.62424
D3800_09010	histidine phosphatase family protein	467.008	610.357	486.124	0.386206	0.0578763	-0.328329
D3800_09015	biotin--[acetyl-CoA-carboxylase] ligase	49.3592	91.521	73.1114	0.890783	0.566777	-0.324006
D3800_09020	peptidoglycan DD-metalloendopeptidase family protein	508.846	518.236	622.189	0.0263797	0.290125	0.263746
D3800_09025	hypothetical protein	125.99	136.098	165.716	0.111339	0.395398	0.284058
D3800_09030	IS1 family transposase	16.1259	35.179	18.9136	1.12534	0.230048	-0.895289
D3800_09035	ISL3 family transposase	24.413	49.9366	30.4861	1.03245	0.3205	-0.711948
D3800_09040	CopG family transcriptional regulator	91.4691	111.138	100.368	0.280996	0.133947	-0.14705
D3800_09045	BrnT family toxin	136.156	137.742	161.701	0.0167058	0.248071	0.231365
D3800_09050	restriction endonuclease subunit S	1.53292	32.7983	1.29324	4.41927	-0.24529	-4.66456
D3800_09055	ISNCY family transposase	20.6944	47.0163	18.6491	1.18392	-0.150133	-1.33405
D3800_09060	hypothetical protein	113.324	123.627	72.3027	0.125535	-0.648335	-0.77387
D3800_09065	cation:proton antiporter	437.992	394.71	215.102	-0.150112	-1.02588	-0.875769
D3800_09070	hypothetical protein	1469.59	1159.07	691.267	-0.342448	-1.0881	-0.745654
D3800_09075	sodium-dependent bicarbonate transport family permease	1164.06	934.878	609.382	-0.31632	-0.933751	-0.61743
D3800_09080	sulfate permease	1000.61	770.789	383.342	-0.376467	-1.38417	-1.0077
D3800_09085	LysR family transcriptional regulator	51.061	76.8104	153.891	0.58908	1.59161	1.00253
D3800_09090	CBS domain-containing protein	76.3984	105.891	574.937	0.470961	2.91179	2.44083
D3800_09095	hypothetical protein	122.584	135.195	829.77	0.141272	2.75894	2.61767
D3800_09100	thioredoxin	148.767	140.67	879.483	-0.0807433	2.5636	2.64434
D3800_09105	recombinase	462.612	408.69	1496.11	-0.178796	1.69334	1.87213
D3800_09110	CBS domain-containing protein	33.9437	58.7251	25.9276	0.790835	-0.388654	-1.17949
D3800_09115	IS1634 family transposase	4.23339	27.5971	6.59853	2.70463	0.640332	-2.0643
D3800_09120	NUDIX domain-containing protein	3.13782	39.7087	4.1798	3.66162	0.413673	-3.24795
D3800_09125	hypothetical protein	2.42752	14.5751	4.09594	2.58595	0.75471	-1.83124
D3800_09130	TIGR04168 family protein	37.1988	60.8114	31.7028	0.709087	-0.230643	-0.93973
D3800_09135	hypothetical protein	830.858	1141.88	418.965	0.458739	-0.987771	-1.44651
D3800_09140	aminotransferase class V-fold PLP-dependent enzyme	281.821	352.626	231.728	0.32336	-0.282345	-0.605706
D3800_09145	NACHT domain-containing protein	8.38009	35.2496	9.34748	2.07257	0.157612	-1.91496
D3800_09150	hypothetical protein	17.7325	50.9131	16.6696	1.52164	-0.0891708	-1.61081
D3800_09155	VOC family protein	30.6555	62.2195	25.1261	1.02122	-0.286959	-1.30818
D3800_09160	methyltransferase	34.8108	57.9314	21.3556	0.734812	-0.704918	-1.43973
D3800_09165	MlaE family lipid ABC transporter permease subunit	36.3214	77.6858	34.6868	1.09683	-0.0664319	-1.16326
D3800_09170	TIGR03279 family radical SAM protein	41.6397	51.9886	41.2135	0.320235	-0.0148441	-0.335079
D3800_09175	DUF4164 family protein	80.5195	90.8203	94.7384	0.173677	0.234612	0.0609348
D3800_09180	ATP-dependent zinc metalloprotease FtsH	1432.42	1032.36	1735.04	-0.472511	0.27651	0.749021
D3800_09185	tetratricopeptide repeat protein	51.1945	77.3215	68.5678	0.59488	0.421542	-0.173337
D3800_09190	transposase	631.235	494.257	589.544	-0.352914	-0.0985765	0.254338
D3800_09195	transposase	72.319	100.704	112.872	0.477675	0.642235	0.164561
D3800_09200	leucyl aminopeptidase	177.103	197.26	223.58	0.155507	0.336204	0.180697
D3800_09205	aldo/keto reductase	55.6497	77.4224	35.6139	0.476376	-0.643933	-1.12031
D3800_09210	fructose-bisphosphate aldolase class II	2309.06	3149	1338.66	0.447585	-0.786514	-1.2341
D3800_09215	carboxyl-terminal protease	87.6852	107.386	119.344	0.292399	0.444715	0.152316
D3800_09220	ABC transporter substrate-binding protein	152.208	182.687	168.005	0.263332	0.142461	-0.120871
D3800_09225	cell division protein FtsW	37.1384	61.4389	47.8572	0.726241	0.365825	-0.360416
D3800_09230	isoaspartyl peptidase	103.103	130.26	131.735	0.337307	0.353548	0.0162409
D3800_09235	geranylgeranyl reductase	550.754	551.455	573.837	0.00183544	0.0592339	0.0573985
D3800_09240	class III poly(R)-hydroxyalkanoic acid synthase subunit PhaC	280.042	188.208	239.607	-0.573314	-0.224971	0.348343
D3800_09245	class III poly(R)-hydroxyalkanoic acid synthase subunit PhaE	242.646	151.113	193.238	-0.683231	-0.328477	0.354754
D3800_09250	hypothetical protein	243.555	172.112	258.397	-0.500904	0.0853403	0.586244
D3800_09255	BrnT family toxin	258.467	182.229	298.917	-0.504228	0.209766	0.713994
D3800_09260	SDR family oxidoreductase	631.669	419.696	605.077	-0.589824	-0.0620485	0.527775
D3800_09265	acetyl-CoA C-acyltransferase	656.717	441.943	692.514	-0.571413	0.0765719	0.647985
D3800_09270	FAD-dependent oxidoreductase	11.0315	32.0366	7.80562	1.53809	-0.499047	-2.03714
D3800_09275	photosystem II protein PsbQ	326.167	452.555	266.592	0.472482	-0.290978	-0.763459
D3800_09280	2Fe-2S iron-sulfur cluster binding domain-containing protein	86.5369	134.624	68.8455	0.637546	-0.329952	-0.967498
D3800_09285	phosphopantothenoylcysteine decarboxylase	20.9243	51.9368	12.4289	1.31158	-0.751475	-2.06305
D3800_09290	DUF1517 domain-containing protein	1136.18	851.766	1654.76	-0.415657	0.542436	0.958092
D3800_09295	STAS/SEC14 domain-containing protein	681.923	668.465	779.917	-0.0287577	0.193712	0.22247
D3800_09300	hypothetical protein	11.9567	39.5798	5.04363	1.72694	-1.24529	-2.97223
D3800_09305	hypothetical protein	37.6059	82.4403	39.6576	1.13239	0.0766381	-1.05575
D3800_09310	hypothetical protein	53.2647	76.5161	65.7282	0.522583	0.303331	-0.219253
D3800_09315	ferredoxin:protochlorophyllide reductase (ATP-dependent) iron-sulfur ATP-binding protein	584.231	585.806	640.976	0.00388501	0.133731	0.129846
D3800_09320	hypothetical protein	164.171	184.531	198.185	0.168666	0.271651	0.102984
D3800_09325	ferredoxin:protochlorophyllide reductase (ATP-dependent) subunit N	213.788	217.216	269.327	0.0229493	0.333179	0.310229
D3800_09330	uridine phosphorylase	7.47296	32.041	5.92815	2.10017	-0.334099	-2.43427
D3800_09335	hypothetical protein	16.166	41.5109	20.0716	1.36053	0.312192	-1.04834
D3800_09340	tetratricopeptide repeat protein	13.8819	25.3281	19.7494	0.867536	0.508609	-0.358928
D3800_09345	AAA family ATPase	15.8427	24.1149	24.966	0.606105	0.656146	0.0500409
D3800_09350	hypothetical protein	44.1808	59.6246	23.694	0.432488	-0.8989	-1.33139
D3800_09355	HigA family addiction module antidote protein	101.917	142.592	103.034	0.4845	0.0157281	-0.468772
D3800_09360	type II toxin-antitoxin system RelE/ParE family toxin	79.6586	86.8335	63.5819	0.124422	-0.325214	-0.449636
D3800_09365	hypothetical protein	229.686	210.056	261.312	-0.128891	0.18611	0.315001
D3800_09370	PIN domain-containing protein	92.4315	86.1085	89.0684	-0.102229	-0.0534724	0.0487567
D3800_09375	hypothetical protein	20.8289	51.1967	32.1934	1.29746	0.628178	-0.669285
D3800_09380	glycogen/starch/alpha-glucan family phosphorylase	362.079	266.5	730.457	-0.442168	1.01249	1.45466
D3800_09385	RNA-binding protein	3085.72	2088.97	3412.56	-0.562815	0.145244	0.708059
D3800_09390	RNA-binding protein	2150.73	1641.38	1762.15	-0.389922	-0.287493	0.102429
D3800_09395	DUF3493 domain-containing protein	107.611	134.328	185.131	0.319936	0.782724	0.462788
D3800_09405	hypothetical protein	86.1015	99.149	71.5428	0.203559	-0.267233	-0.470791
D3800_09410	hypothetical protein	12.7085	29.194	12.6846	1.19988	-0.00271968	-1.2026
D3800_09415	DUF4351 domain-containing protein	9.93385	29.5536	12.2281	1.57291	0.29978	-1.27313
D3800_09420	aminotransferase class I/II-fold pyridoxal phosphate-dependent enzyme	97.069	102.101	81.3889	0.0729073	-0.254179	-0.327086
D3800_09425	hypothetical protein	185.481	196.854	137.496	0.085854	-0.431883	-0.517737
D3800_09430	AAA family ATPase	31.6484	64.0048	31.2715	1.01605	-0.0172858	-1.03333
D3800_09435	SH3 domain-containing protein	92.9095	113.676	118.57	0.291035	0.351836	0.0608005
D3800_09440	hypothetical protein	13.7162	28.9657	12.9283	1.07846	-0.0853491	-1.16381
D3800_09445	ATP-binding cassette domain-containing protein	38.6459	65.8852	35.1253	0.76964	-0.137806	-0.907445
D3800_09450	ATP-binding cassette domain-containing protein	20.7644	48.9806	19.3914	1.2381	-0.0986975	-1.3368
D3800_09455	nitrate ABC transporter permease	3.07552	38.9486	3.55057	3.66267	0.207222	-3.45545
D3800_09460	bicarbonate-binding protein	7.68742	33.6761	5.17724	2.13115	-0.570317	-2.70147
D3800_09465	molecular chaperone DnaJ	88.6405	109.741	130.038	0.308065	0.552891	0.244826
D3800_09470	PIN domain-containing protein	49.7823	63.736	110.069	0.356477	1.1447	0.788223
D3800_09475	hypothetical protein	46.1621	50.1674	123.537	0.120041	1.42016	1.30012
D3800_09480	SUMF1/EgtB/PvdO family nonheme iron enzyme	42.6004	63.2379	67.3302	0.569924	0.660388	0.0904637
D3800_09485	hypothetical protein	41.9682	88.7007	77.4702	1.07965	0.884345	-0.195305
D3800_09490	NUDIX domain-containing protein	22.2222	58.4592	46.7863	1.39543	1.07408	-0.321344
D3800_09495	argininosuccinate lyase	127.23	158.404	178.317	0.316163	0.487	0.170838
D3800_09500	hypothetical protein	33.6283	60.8268	57.2971	0.855029	0.768785	-0.0862442
D3800_09505	class II aldolase/adducin family protein	19.1953	33.8441	20.7679	0.818152	0.113604	-0.704548
D3800_09510	hypothetical protein	26.956	61.5041	26.0062	1.19007	-0.0517524	-1.24183
D3800_09515	DUF455 family protein	252.777	200.705	548.495	-0.332788	1.11761	1.4504
D3800_09520	pentapeptide repeat-containing protein	40.754	56.7061	40.9173	0.476563	0.00577178	-0.470791
D3800_09525	Uma2 family endonuclease	95.3324	96.1795	97.8082	0.0127636	0.0369896	0.024226
D3800_09530	response regulator	75.438	88.7723	96.4505	0.234818	0.354497	0.119679
D3800_09535	GAF domain-containing protein	15.4067	39.5285	28.2437	1.35933	0.874366	-0.484967
D3800_09540	cobalt-precorrin-5B (C(1))-methyltransferase	67.0182	96.3283	51.7106	0.523408	-0.374092	-0.8975
D3800_09545	glutamine-hydrolyzing GMP synthase	193.608	213.041	193.533	0.137995	-0.000556392	-0.138551
D3800_09550	DUF262 domain-containing protein	21.2998	30.0106	22.2029	0.494636	0.0599139	-0.434722
D3800_09555	hypothetical protein	0.912193	27.2455	3.55185	4.90054	1.96116	-2.93937
D3800_09560	DNA (cytosine-5-)-methyltransferase	12.0407	30.9017	18.072	1.35976	0.585833	-0.773927
D3800_09565	patatin-like protein	94.6234	140.481	87.1026	0.570105	-0.11948	-0.689585
D3800_09570	S8 family serine peptidase	114.918	109.74	132.746	-0.0665093	0.208064	0.274573
D3800_09575	calcium/proton exchanger	26.8366	54.48	32.3935	1.02152	0.271501	-0.750023
D3800_09580	biphenyl 2,3-dioxygenase	152.08	184.538	158.432	0.27909	0.0590384	-0.220051
D3800_09585	hypothetical protein	406.152	400.811	511.586	-0.0190958	0.332956	0.352052
D3800_09590	alpha/beta fold hydrolase	251.502	268.745	224.699	0.0956663	-0.162576	-0.258243
D3800_09595	hypothetical protein	144.708	93.8417	263.789	-0.624846	0.866235	1.49108
D3800_09600	DUF1049 domain-containing protein	50.0935	43.8976	93.9445	-0.190483	0.907186	1.09767
D3800_09605	hypothetical protein	8.38581	23.8348	14.0971	1.50705	0.749377	-0.757672
D3800_09610	type III-B CRISPR module RAMP protein Cmr6	21.4271	40.5312	27.378	0.919596	0.353582	-0.566014
D3800_09615	hypothetical protein	22.7586	46.3472	30.3764	1.02607	0.416541	-0.609532
D3800_09620	Uma2 family endonuclease	45.7123	60.9843	46.8816	0.415855	0.0364405	-0.379415
D3800_09625	type III-B CRISPR module RAMP protein Cmr4	63.9226	100.411	74.927	0.651525	0.22916	-0.422365
D3800_09630	CRISPR-associated protein Cmr3	51.1308	95.6868	62.614	0.904128	0.292293	-0.611835
D3800_09635	type III-B CRISPR-associated protein Cas10/Cmr2	59.5306	78.6667	60.9606	0.402121	0.0342448	-0.367876
D3800_09640	WYL domain-containing protein	4.79128	44.3218	6.3347	3.20953	0.402866	-2.80667
D3800_09645	tyrosine-type recombinase/integrase	41.4826	58.8963	47.477	0.505672	0.194724	-0.310947
D3800_09650	hypothetical protein	1.61578	9.88256	1.78913	2.61266	0.147027	-2.46563
D3800_09655	hypothetical protein	4.71977	31.4542	4.64545	2.73646	-0.0228976	-2.75936
D3800_09660	methyltransferase	17.8032	41.9543	14.3521	1.23668	-0.310878	-1.54756
D3800_09665	phosphoglucomutase/phosphomannomutase family protein	97.555	145.591	84.9925	0.57763	-0.19888	-0.776509
D3800_09670	hypothetical protein	58.0942	90.3965	50.3267	0.637874	-0.207071	-0.844944
D3800_09675	Photosystem II manganese-stabilizing polypeptide	2442.91	2835.91	2624.09	0.215213	0.103221	-0.111992
D3800_09680	sugar transferase	4.88374	28.929	2.66389	2.56646	-0.874452	-3.44091
D3800_09685	hypothetical protein	3.43585	18.9207	5.21755	2.46123	0.602707	-1.85852
D3800_09690	AAA family ATPase	5.87974	15.8069	6.43255	1.42673	0.129637	-1.29709
D3800_09695	DUF29 family protein	14.8476	25.453	12.9409	0.777608	-0.198293	-0.9759
D3800_09700	ATP-binding cassette domain-containing protein	22.658	63.4116	32.0775	1.48472	0.501539	-0.983185
D3800_09705	sodium:proton antiporter	59.841	74.2969	92.1767	0.312168	0.623268	0.3111
D3800_09710	efflux RND transporter permease subunit	148.482	144.529	307.29	-0.0389266	1.04932	1.08824
D3800_09715	hypothetical protein	18.6824	55.0841	31.0183	1.55996	0.73144	-0.828515
D3800_09720	FkbM family methyltransferase	25.3022	45.5095	19.0625	0.846906	-0.40852	-1.25543
D3800_09725	proton extrusion protein PcxA	22.8811	59.0171	26.1281	1.36697	0.191443	-1.17553
D3800_09730	hypothetical protein	5.50639	24.9426	5.30908	2.17943	-0.0526449	-2.23208
D3800_09735	glycosyltransferase	48.7401	68.0822	61.1359	0.482169	0.32691	-0.155258
D3800_09740	replication restart DNA helicase PriA	283.724	429.349	358.098	0.597666	0.335868	-0.261798
D3800_09745	DUF4359 domain-containing protein	241.969	272.377	309.466	0.170779	0.354955	0.184177
D3800_09750	PAS domain S-box protein	81.8425	98.0337	83.2883	0.260428	0.0252636	-0.235165
D3800_09755	hypothetical protein	60.1574	72.9998	77.861	0.279152	0.37216	0.093008
D3800_09760	hypothetical protein	9.01151	38.9708	7.23167	2.11255	-0.31744	-2.42999
D3800_09765	hypothetical protein	50.7766	94.3104	30.0614	0.893254	-0.756252	-1.64951
D3800_09770	SDR family oxidoreductase	881.687	964.465	684.937	0.129462	-0.364294	-0.493756
D3800_09775	GTP cyclohydrolase I FolE	676.031	767.589	558.317	0.183246	-0.276004	-0.459251
D3800_09780	phosphoribosylanthranilate isomerase	28.9095	45.7783	28.0596	0.663122	-0.0430473	-0.706169
D3800_09785	photosystem I reaction center subunit PsaK	393.8	435.41	256.29	0.144913	-0.619685	-0.764598
D3800_09790	type II toxin-antitoxin system RelE/ParE family toxin	155.378	115.851	264.416	-0.423517	0.767023	1.19054
D3800_09795	hypothetical protein	221.436	167.618	380.263	-0.401715	0.78011	1.18183
D3800_09800	DUF3011 domain-containing protein	84.2407	146.458	97.1472	0.797902	0.205655	-0.592247
D3800_09805	photosystem II D2 protein (photosystem q(a) protein)	2737.99	2453.47	2203.76	-0.158295	-0.313152	-0.154857
D3800_09810	hypothetical protein	4.51198	44.2139	8.56465	3.29267	0.924635	-2.36803
D3800_09815	class I SAM-dependent methyltransferase	105.142	124.337	155.131	0.241914	0.561146	0.319232
D3800_09820	prevent-host-death protein	253.106	239.325	311.663	-0.0807702	0.300247	0.381017
D3800_09825	Txe/YoeB family addiction module toxin	196.675	195.874	220.945	-0.00588924	0.167878	0.173767
D3800_09830	type II toxin-antitoxin system HicB family antitoxin	132.466	128.833	147.163	-0.040122	0.151798	0.19192
D3800_09835	hypothetical protein	238.44	255.108	478.558	0.0974829	1.00507	0.907588
D3800_09840	ATP-binding cassette domain-containing protein	54.1539	83.0079	89.9033	0.616185	0.73131	0.115124
D3800_09845	NYN domain-containing protein	509.7	494.632	374.749	-0.043293	-0.443723	-0.400431
D3800_09850	DNA/RNA nuclease SfsA	34.5002	62.6462	25.3758	0.860623	-0.443153	-1.30378
D3800_09855	chorismate synthase	142.414	169.484	141.723	0.251058	-0.00701366	-0.258072
D3800_09860	glycosyltransferase	53.0003	92.0877	60.5613	0.797009	0.192396	-0.604613
D3800_09865	Uma2 family endonuclease	23.1396	47.7401	19.7777	1.04483	-0.226492	-1.27133
D3800_09870	hypothetical protein	33.0384	45.5257	56.1436	0.462541	0.764978	0.302438
D3800_09875	PIN domain-containing protein	10.6757	27.2977	24.0473	1.35445	1.17155	-0.182905
D3800_09880	AAA family ATPase	11.7968	24.5637	18.3443	1.05813	0.636939	-0.421195
D3800_09885	ATP-binding protein	2.44443	36.966	4.06554	3.91863	0.733951	-3.18468
D3800_09890	hypothetical protein	0.546802	19.7547	0.461308	5.17504	-0.24529	-5.42033
D3800_09895	sugar nucleotide-binding protein	3.00959	33.6012	2.58206	3.48087	-0.221042	-3.70192
D3800_09900	hypothetical protein	11.4634	29.3165	13.9557	1.35468	0.283819	-1.07086
D3800_09905	ABC transporter permease subunit	59.2348	84.9884	79.3944	0.52082	0.422592	-0.0982285
D3800_09910	adenine phosphoribosyltransferase	253.217	251.451	332.136	-0.0100936	0.391401	0.401495
D3800_09915	DUF3038 domain-containing protein	110.915	130.332	90.6767	0.232738	-0.290644	-0.523382
D3800_09920	DUF4335 domain-containing protein	62.5946	97.6089	62.6405	0.640973	0.0010565	-0.639917
D3800_09925	adenosylmethionine decarboxylase	1543.83	1978.61	1463.02	0.357973	-0.0775575	-0.435531
D3800_09930	hypothetical protein	905.694	1110.45	880.039	0.294056	-0.0414556	-0.335511
D3800_09935	L,D-transpeptidase family protein	680.346	466.938	952.538	-0.543037	0.485509	1.02855
D3800_09940	DUF2064 domain-containing protein	206.832	141.181	299.306	-0.550913	0.533158	1.08407
D3800_09945	IS1634 family transposase	17.3574	39.8196	20.9257	1.19793	0.269724	-0.928204
D3800_09950	hypothetical protein	633.255	508.122	632.622	-0.317611	-0.0014434	0.316168
D3800_09955	hypothetical protein	9.96395	35.019	9.5829	1.81335	-0.0562562	-1.8696
D3800_09960	methyltransferase domain-containing protein	9.84533	38.1943	6.60475	1.95585	-0.575935	-2.53178
D3800_09965	IS1 family transposase	23.861	45.8706	17.0886	0.942914	-0.481622	-1.42454
D3800_09970	AAA domain-containing protein	72.7886	94.1072	83.7603	0.370592	0.202554	-0.168038
D3800_09975	cysteine protease	978.885	885.77	830.959	-0.144207	-0.236362	-0.0921548
D3800_09980	hypothetical protein	1517.16	1468.74	1700.45	-0.046796	0.16454	0.211336
D3800_09985	putative bicarbonate transporter, IctB family	51.0223	71.7209	109.161	0.491266	1.09726	0.605991
D3800_09990	alpha-keto acid decarboxylase family protein	24.2189	52.3471	33.8926	1.11197	0.484836	-0.627136
D3800_09995	DNA sulfur modification protein DndD	7.47296	41.2182	9.14253	2.46353	0.290913	-2.17262
D3800_10000	hypothetical protein	20.2915	45.4593	25.6783	1.1637	0.339673	-0.824024
D3800_10005	hypothetical protein	17.1331	46.4141	16.4226	1.43777	-0.061111	-1.49888
D3800_10010	2-succinyl-5-enolpyruvyl-6-hydroxy-3-cyclohexene-1-carboxylic-acid synthase	22.1829	48.5608	16.8563	1.13034	-0.396157	-1.5265
D3800_10015	phospholipid carrier-dependent glycosyltransferase	23.6059	42.9592	22.1717	0.863821	-0.0904289	-0.95425
D3800_10020	SUMF1/EgtB/PvdO family nonheme iron enzyme	87.2896	111.558	135.927	0.353912	0.638954	0.285041
D3800_10025	glycosyltransferase	79.9838	108.11	100.363	0.434716	0.327454	-0.107261
D3800_10030	hypothetical protein	80.2416	98.0433	133.066	0.289068	0.729719	0.440651
D3800_10035	DUF4334 domain-containing protein	119.806	118.957	195.977	-0.0102597	0.709987	0.720247
D3800_10040	recombinase	40.2648	49.6459	32.4637	0.302157	-0.310692	-0.612849
D3800_10045	hypothetical protein	165.61	160.958	107.662	-0.0411049	-0.621276	-0.580171
D3800_10050	aminotransferase class V-fold PLP-dependent enzyme	153.658	155.528	247.924	0.0174499	0.690177	0.672727
D3800_10055	NADH-quinone oxidoreductase subunit M	43.2854	78.251	39.7533	0.854231	-0.122806	-0.977037
D3800_10060	type I restriction-modification system subunit M	25.5088	59.6215	20.9537	1.22484	-0.28379	-1.50863
D3800_10065	hypothetical protein	9.3412	53.5157	12.6091	2.51828	0.432782	-2.0855
D3800_10070	restriction endonuclease subunit S	4.67503	23.5906	8.60524	2.33517	0.880241	-1.45492
D3800_10075	AbrB/MazE/SpoVT family DNA-binding domain-containing protein	43.222	76.085	67.9868	0.815847	0.653488	-0.162359
D3800_10080	DNA polymerase subunit beta	30.029	38.2356	45.115	0.34856	0.587253	0.238694
D3800_10085	DUF86 domain-containing protein	24.0655	46.5148	32.3775	0.950726	0.428028	-0.522697
D3800_10090	UPF0175 family protein	75.4961	149.609	115.422	0.986722	0.612438	-0.374283
D3800_10095	hypothetical protein	70.8437	72.3446	146.013	0.030245	1.04339	1.01314
D3800_10100	PIN domain-containing protein	15.7484	29.7653	27.4184	0.918429	0.799939	-0.11849
D3800_10105	hypothetical protein	14.4421	31.4542	17.851	1.12297	0.305725	-0.817242
D3800_10110	HsdR family type I site-specific deoxyribonuclease	22.4333	48.4388	23.8698	1.11052	0.0895441	-1.02098
[truncated: 2,704 more rows]
